# Supplementary material for: Influence of epidemic situation on COVID-19 vaccination between urban and rural residents in China-Vietnam border area: A cross-sectional survey
Source: PLoS One. 2022 Jul 21;17(7):e0270345. doi: 10.1371/journal.pone.0270345 (PMC9302727; doi:10.1371/journal.pone.0270345)
Supplement: S3 File — (XLSX) [file pone.0270345.s005.xlsx]

## Sheet: Sheet1
			获取接种新冠疫苗信息的途径How to get COVID-19 vaccination information								不愿接种COVID疫苗的主要原因The main reasons for reluctance to get a COVID vaccine
序号(No.)	是否自愿参与问卷调查？Do you volunteer to participate in the survey?(Yes=1,No=0)	自身健康状况自评Self-assessment of own health	电视、广播等媒体TV, radio, and other media	手机、电脑等社交平台Mobile phone, computer, and other social platforms	报纸、杂志、宣传栏Newspapers, magazines, bulletin boards	相互沟通交流得知Mutual communication/exchange to learn	其他Othe	您认为当前接种新冠疫苗可以有效预防和控Vaccination can effectively prevent and control the COVID-19 制疫	您迫切希望能接种到疫苗Eager to get the vaccine as soon as possible	全民免费接种新冠肺炎疫苗，您的接种意愿？Willingness to be vaccinated？	担心疫苗的安全问题about the safety of vaccines	担心有接种的禁忌症 are contraindications to vaccination	对病毒变异的担忧Concerns about virus mutation	其他因素Other factors	假如所在地有新发疫情，您接种疫苗的意愿会影响吗？If a new case of COVID-19 occurred in local areas,will it affect your willingness to get COVID-19 vaccination?	您接种疫苗后会主动宣传和动员其他人来接种疫The Willingness to mobilize others to vaccinate	新冠肺炎疫苗的安全性如何？The safety of COVID-19 vaccines	您知道疫苗接种后还需要补种疫苗吗？Did you know that the COVID-19 vaccine requires a revaccination.	您认为新冠肺炎疫苗接种后，就可以预防各类肺炎Do you think getting the COVID-19 vaccine can prevent all kinds of pneumonia infections?	假如新冠肺炎疫苗的接种是需要付费的，会影响您的接种意愿吗？If you need to pay for the COVID-19 vaccine, will it affect your willingness to get vaccinated?	您的性别，Gender	年龄Age	目前婚姻状况Marital status	工作及收入情况？Work/life security situation	学历Education	职业Occupation:	您目前的居住地Place of residence
1	1	1	1	1	1	0	0	2	2	2	0	1	0	0	1	1	2	1	2	1	1	2	2	2	3	4	1
2	1	1	0	0	0	1	0	2	1	1	0	1	1	0	1	1	1	1	2	2	1	1	5	5	3	4	1
3	1	0	1	1	0	1	0	2	1	1	1	0	1	0	1	1	2	1	2	2	2	1	5	5	2	4	2
4	1	0	1	1	0	1	0	2	1	1	1	1	1	0	1	1	2	1	2	2	2	1	5	5	2	4	2
5	1	0	1	1	0	0	0	2	2	1	1	1	1	0	1	2	2	1	2	1	1	1	5	5	2	4	1
6	1	1	0	1	0	1	0	2	3	3	1	0	0	1	1	2	2	1	2	1	1	2	2	3	3	2	2
7	1	1	1	1	1	1	0	2	3	1	1	0	0	0	2	2	2	1	2	2	1	1	5	5	4	4	1
8	1	1	1	1	0	1	0	1	1	1	0	1	0	0	3	1	1	1	2	2	2	2	3	6	3	2	2
9	1	0	0	1	0	0	0	3	4	3	1	0	1	0	2	2	2	1	2	2	2	2	2	3	3	4	2
10	1	1	0	1	0	0	0	2	4	2	0	0	0	0	4	1	2	2	2	1	1	5	2	6	5	3	1
11	1	1	0	1	0	0	0	2	2	3	0	0	0	0	2	1	2	2	3	1	1	4	2	6	5	3	1
12	1	0	0	0	0	0	1	2	4	2	1	1	0	0	3	1	2	1	2	1	2	2	2	6	4	4	1
13	1	1	1	1	1	1	0	2	2	1	1	1	0	0	1	1	2	1	2	3	2	3	2	2	3	4	1
14	1	1	1	1	1	1	0	2	2	1	1	0	1	0	1	1	2	1	2	2	2	1	5	5	3	4	2
15	1	0	0	1	0	0	0	2	1	1	1	0	0	0	3	1	2	1	1	4	2	1	5	5	3	4	2
16	1	0	0	1	0	0	0	2	3	1	1	0	0	0	1	1	2	1	2	2	1	1	5	5	3	4	2
17	1	1	1	0	0	1	0	1	2	2	0	0	0	0	1	1	2	1	2	3	1	3	2	2	2	2	1
18	1	1	1	1	1	1	0	1	1	1	1	1	0	0	2	1	1	1	1	1	1	2	5	6	3	4	2
19	1	0	1	1	1	1	0	3	3	3	1	1	1	0	2	4	2	1	2	4	2	2	2	2	3	3	1
20	1	0	0	0	0	1	1	1	2	3	0	1	0	0	2	1	1	1	2	2	2	2	5	6	3	4	1
21	1	1	1	1	1	1	0	1	1	1	0	0	1	0	2	1	1	1	2	2	2	2	5	2	3	4	2
22	1	0	1	1	1	1	0	2	1	1	0	0	1	0	3	1	1	1	1	3	2	2	2	2	3	4	2
23	1	0	1	1	1	1	0	1	1	1	0	0	0	1	3	1	2	1	2	1	2	5	2	6	3	4	1
24	1	1	1	1	1	1	0	1	2	1	0	1	0	0	3	1	2	1	2	1	1	2	5	6	3	4	1
25	1	0	1	1	0	0	0	2	2	1	0	0	0	1	2	2	2	1	2	1	2	1	5	2	3	4	2
26	1	0	1	1	1	1	0	2	2	1	0	1	0	0	3	1	1	1	2	1	2	4	2	6	3	4	1
27	1	1	1	1	0	1	0	1	1	1	1	1	0	0	3	1	2	1	2	1	2	1	5	5	3	4	1
28	1	0	1	1	1	1	0	1	2	2	1	1	0	0	1	1	1	1	2	2	2	2	3	6	3	4	1
29	1	1	1	1	1	1	0	2	2	2	0	1	1	0	2	2	2	1	2	1	2	3	2	6	3	2	1
30	1	1	1	1	0	1	0	1	1	1	0	1	1	0	3	1	1	1	2	1	2	4	2	6	3	2	1
31	1	1	1	1	0	1	0	1	1	1	0	0	0	0	3	1	1	1	2	1	2	4	2	6	3	2	1
32	1	1	1	1	1	1	0	3	3	3	1	0	1	0	2	4	4	1	3	4	2	4	2	6	3	6	1
33	1	0	0	1	0	0	0	2	3	2	0	0	1	0	2	2	2	1	2	1	2	4	2	6	3	4	1
34	1	1	1	1	1	1	0	1	1	1	0	0	0	0	3	1	1	1	2	1	2	4	2	6	3	2	1
35	1	0	1	1	0	1	0	1	1	1	0	1	0	0	3	3	1	1	2	1	1	2	2	6	3	4	2
36	1	0	1	1	1	1	0	2	2	2	0	1	0	0	2	1	2	1	3	1	2	4	2	6	3	2	1
37	1	0	0	0	0	1	0	2	3	3	1	0	0	0	2	2	2	2	2	2	2	2	2	6	3	6	2
38	1	0	1	1	1	1	0	1	1	1	0	0	0	1	2	1	1	1	2	1	2	3	2	6	3	2	1
39	1	1	1	1	1	1	0	2	2	2	0	0	0	0	2	1	2	2	2	1	2	2	2	6	3	2	1
40	1	1	1	1	1	1	1	1	2	1	0	0	0	0	3	1	1	1	2	4	2	3	2	6	3	2	1
41	1	1	1	1	1	1	0	1	2	2	0	0	0	0	3	1	1	1	2	1	2	4	3	6	3	4	1
42	1	1	1	1	1	1	0	2	2	2	0	0	0	0	3	2	2	1	2	2	2	3	2	6	3	2	1
43	1	1	1	1	1	1	0	2	2	2	0	0	0	0	3	1	1	1	2	1	2	4	4	6	3	2	1
44	1	1	1	1	1	1	0	2	2	2	0	0	0	0	3	1	1	1	2	1	2	3	2	6	3	2	1
45	1	0	1	1	1	1	0	1	2	1	0	0	0	1	1	1	1	1	2	1	2	3	2	6	3	2	1
46	1	1	1	1	1	1	0	2	2	1	0	0	0	0	1	1	1	1	2	1	2	3	2	6	3	2	1
47	1	0	1	1	1	1	0	1	2	1	0	1	0	0	1	1	2	1	2	1	2	3	2	6	3	4	1
48	1	1	1	0	0	0	0	1	1	1	0	0	0	0	3	1	1	1	1	1	1	3	2	6	3	2	1
49	1	0	1	1	1	1	0	2	1	1	0	1	1	0	2	2	2	1	2	1	2	4	2	6	3	2	1
50	1	0	1	1	0	0	0	1	2	1	1	0	0	0	1	1	2	1	1	4	1	3	3	6	3	2	1
51	1	0	1	0	0	0	0	1	1	1	1	0	0	0	3	4	1	1	1	1	2	2	2	6	3	2	1
52	1	1	0	1	0	0	0	2	3	2	0	0	0	0	2	1	2	1	1	1	2	2	2	2	3	4	2
53	1	0	1	1	0	1	0	3	3	3	1	0	0	0	2	2	2	1	2	1	2	3	2	6	3	2	1
54	1	1	0	1	0	0	0	1	2	1	0	1	0	0	3	1	2	1	2	1	2	2	2	3	2	3	1
55	1	1	1	1	1	1	0	1	2	2	0	0	0	0	3	1	1	1	2	1	2	4	3	6	3	4	1
56	1	1	1	0	0	0	0	2	1	1	0	0	0	0	2	1	1	1	1	1	2	1	5	6	3	3	2
57	1	0	1	0	0	0	0	2	2	2	0	1	0	0	2	2	2	1	2	2	1	3	2	6	3	4	1
58	1	0	0	1	0	1	0	2	1	2	1	0	0	0	1	2	2	2	2	2	2	1	5	3	3	4	2
59	1	1	1	1	1	1	0	2	1	1	0	0	0	0	3	1	1	1	3	1	2	4	2	6	3	2	1
60	1	1	0	0	0	1	0	2	1	1	1	1	0	0	2	2	1	2	2	3	1	1	5	2	3	4	2
61	1	1	1	0	0	0	0	1	2	1	0	0	0	0	3	1	2	1	2	4	2	5	2	6	3	6	1
62	1	1	0	1	0	0	0	2	3	3	0	0	0	0	2	2	2	1	2	1	2	3	2	6	3	2	1
63	1	1	1	1	0	1	0	1	1	1	0	0	0	0	3	1	1	1	2	1	2	4	2	6	3	2	1
64	1	1	1	1	1	1	0	2	2	1	0	0	0	0	3	1	1	1	2	1	2	3	2	6	3	2	1
65	1	1	1	0	0	1	0	2	4	1	1	0	0	0	1	2	2	1	2	2	2	2	2	6	3	2	1
66	1	1	0	1	0	0	0	2	1	1	0	0	0	0	3	1	1	2	2	1	2	3	3	6	3	2	1
67	1	1	1	1	1	0	0	1	2	1	0	0	0	0	1	1	1	1	1	1	2	4	2	6	3	2	1
68	1	1	1	0	0	0	0	2	1	1	1	0	1	0	3	1	2	1	2	1	2	5	2	6	3	2	1
69	1	0	1	0	0	0	0	1	1	1	0	0	0	1	3	1	1	1	1	4	2	3	3	6	3	2	1
70	1	1	1	1	1	1	0	2	2	1	0	0	0	0	3	1	1	1	2	1	2	4	2	6	3	2	1
71	1	1	1	1	0	1	0	2	2	2	0	0	0	0	2	1	2	1	2	1	2	3	3	6	3	2	1
72	1	0	0	1	0	1	0	2	2	1	0	1	0	0	3	2	1	1	2	1	2	1	5	6	3	2	1
73	1	1	1	0	0	0	0	2	2	2	0	0	0	0	1	1	2	1	2	1	2	3	2	6	3	2	1
74	1	0	1	1	1	1	0	2	3	3	1	0	0	0	3	2	2	1	2	2	1	3	2	6	2	3	1
75	1	0	1	1	1	1	0	2	2	2	0	1	0	0	2	1	2	1	2	4	2	3	2	6	3	2	1
76	1	1	0	0	0	1	0	2	2	2	0	0	0	0	2	1	2	1	3	1	2	4	2	2	3	2	1
77	1	1	0	1	0	0	0	1	2	1	0	0	0	1	1	1	2	1	2	1	1	1	5	5	3	4	2
78	1	1	0	0	0	1	0	2	2	2	0	0	0	0	3	2	2	1	2	1	2	3	2	6	3	2	1
79	1	1	1	1	0	0	0	1	2	1	0	0	0	0	3	1	1	1	2	1	2	3	2	6	3	2	1
80	1	0	1	1	0	0	0	2	4	2	0	0	0	1	2	1	2	2	2	2	2	1	5	6	3	6	2
81	1	0	1	1	0	1	0	1	2	1	0	1	0	0	2	1	1	1	2	2	1	2	2	6	3	4	1
82	1	1	1	1	1	1	0	2	1	1	0	0	0	0	3	1	1	1	2	1	2	3	2	6	3	2	1
83	1	0	1	0	0	0	0	2	2	1	1	0	0	0	3	1	1	1	2	1	1	2	2	6	3	2	1
84	1	1	0	0	0	1	0	2	2	2	0	0	0	0	3	1	1	1	2	1	2	3	2	6	3	2	2
85	1	0	1	1	0	0	0	1	2	1	1	0	0	0	1	1	2	1	2	1	2	4	2	6	3	4	1
86	1	1	1	1	0	0	0	2	1	1	0	0	0	0	2	1	1	1	2	2	2	3	3	6	3	4	1
87	1	0	1	1	0	1	0	1	1	1	0	0	0	1	2	1	1	1	2	1	2	2	2	6	3	3	2
88	1	1	1	0	0	0	0	1	2	1	1	1	0	0	1	1	2	1	2	1	2	3	2	6	3	4	2
89	1	1	0	1	0	0	0	3	2	2	0	0	0	0	1	2	2	1	3	4	2	2	2	6	3	4	1
90	1	1	0	1	0	0	0	2	2	2	1	1	0	0	3	1	2	1	2	2	1	4	2	6	3	4	1
91	1	1	0	1	0	0	0	1	1	1	0	0	0	0	3	1	1	1	2	1	2	3	2	6	3	4	1
92	1	0	1	1	1	1	0	2	3	4	0	0	1	0	1	1	2	1	3	1	2	2	2	2	3	4	1
93	1	1	1	1	1	0	0	1	1	1	0	0	0	0	3	1	1	1	2	1	2	4	2	6	3	2	1
94	1	0	1	1	1	1	0	1	1	1	0	1	0	0	3	1	1	1	1	1	2	4	2	6	3	2	1
95	1	1	0	1	0	1	0	2	2	2	0	0	0	0	1	1	1	1	1	3	1	2	2	6	3	2	2
96	1	1	1	1	1	1	0	2	1	1	0	0	0	0	2	1	1	1	2	1	1	4	2	6	3	2	1
97	1	1	1	1	1	1	0	1	1	1	0	0	0	0	2	1	1	1	2	1	1	4	2	6	3	2	1
98	1	1	1	1	0	1	0	2	1	1	1	0	1	0	3	1	2	2	2	1	2	2	2	6	3	4	2
99	1	0	1	1	0	1	0	1	2	1	0	1	0	0	1	1	1	1	2	1	2	2	2	6	4	4	1
100	1	1	1	1	0	0	0	1	1	1	0	1	0	0	2	1	2	1	1	2	2	5	2	3	5	7	2
101	1	1	0	0	0	1	0	1	1	1	0	0	0	0	1	1	1	1	1	1	2	1	5	2	2	3	2
102	1	1	1	1	1	1	0	1	2	2	0	0	1	0	1	1	1	1	2	2	2	3	2	6	3	4	1
103	1	1	1	1	0	0	0	2	2	1	0	0	0	0	3	1	2	1	2	1	2	4	2	6	3	2	1
104	1	1	1	0	0	0	0	1	2	2	0	0	0	0	3	1	2	1	2	1	2	5	2	6	2	2	1
105	1	0	0	0	0	1	0	2	2	1	0	1	0	0	2	1	2	1	2	2	2	1	2	6	3	4	1
106	1	0	1	1	0	1	0	1	2	2	0	1	0	0	2	2	1	2	1	1	2	1	5	5	4	4	2
107	1	1	1	1	0	1	0	2	2	1	1	0	1	0	2	2	2	1	2	1	1	2	2	6	3	6	1
108	1	0	0	1	0	0	1	2	2	2	0	1	0	1	3	1	2	2	2	1	2	2	2	6	3	2	1
109	1	1	1	1	1	1	0	2	2	1	0	0	0	0	3	1	1	1	2	1	2	3	2	6	3	4	1
110	1	1	0	0	0	1	0	1	1	1	0	0	0	0	3	1	1	1	2	2	2	3	5	2	3	2	2
111	1	0	1	1	1	0	0	1	1	1	0	1	0	0	2	1	1	1	1	1	1	2	2	2	3	4	2
112	1	1	1	0	0	0	0	1	1	1	0	0	0	0	3	1	1	1	1	1	2	4	2	2	2	7	1
113	1	1	1	1	1	1	0	2	2	1	0	0	0	0	3	1	2	1	2	1	2	7	2	6	2	4	2
114	1	0	1	1	0	0	0	1	1	1	0	0	1	0	3	1	2	1	1	1	2	5	2	3	5	7	2
115	1	1	1	1	1	1	0	1	2	2	0	1	0	0	3	1	2	1	2	1	2	2	5	6	3	2	2
116	1	1	1	1	0	1	0	2	2	1	1	1	0	0	3	1	1	1	2	1	1	3	2	2	2	6	1
117	1	1	1	0	0	0	0	2	3	3	0	0	0	0	2	2	2	1	2	2	2	3	2	6	3	4	1
118	1	1	1	1	0	0	0	2	3	2	1	0	1	0	2	2	2	1	2	1	2	1	5	5	3	4	1
119	1	1	0	0	1	0	0	3	2	3	0	0	0	0	2	2	3	2	2	1	2	2	2	2	5	7	2
120	1	1	1	1	1	0	0	2	2	2	1	0	1	0	2	2	2	1	2	2	1	1	5	5	3	4	1
121	1	1	1	1	1	1	0	2	2	1	1	0	1	0	2	1	2	2	2	1	2	1	5	5	3	4	2
122	1	0	1	1	1	1	0	2	2	1	1	1	1	0	1	1	2	1	2	2	2	1	5	5	2	4	1
123	1	1	1	1	0	1	0	2	3	2	1	0	1	0	2	2	2	1	2	1	1	2	5	6	3	2	2
124	1	1	1	1	1	1	0	2	2	2	0	0	0	0	2	2	2	1	2	1	2	2	5	6	3	4	1
125	1	1	0	1	0	1	0	2	2	1	0	0	1	0	1	1	1	1	2	1	2	1	5	5	3	4	1
126	1	1	1	1	1	1	0	2	2	1	0	0	0	0	3	1	2	1	2	1	1	1	5	5	3	4	2
127	1	0	1	1	1	1	0	1	1	1	0	1	1	0	2	1	1	1	2	2	1	1	5	5	3	4	2
128	1	0	0	1	0	1	0	2	3	2	0	0	1	0	3	4	2	1	2	2	2	2	2	6	3	4	1
129	1	1	1	1	1	0	0	2	2	1	0	0	0	0	1	1	2	1	1	1	2	2	5	6	3	4	2
130	1	0	0	1	0	0	0	2	1	2	0	0	1	0	2	2	2	1	3	1	1	3	3	4	5	6	2
131	1	1	1	1	0	1	0	2	2	1	0	0	0	0	3	1	2	1	2	1	2	2	2	6	3	2	2
132	1	1	1	1	0	0	0	2	2	2	0	1	0	0	2	2	2	1	2	2	2	2	2	6	3	4	1
133	1	1	0	0	0	1	0	1	1	1	1	1	0	0	3	2	2	1	2	2	2	1	5	5	2	6	1
134	1	1	0	0	0	1	0	1	2	2	0	0	0	0	3	1	2	1	2	2	2	1	5	6	3	4	1
135	1	1	0	1	0	0	0	2	2	1	0	0	0	0	1	1	1	1	2	1	2	4	2	2	5	7	1
136	1	1	1	0	0	0	0	2	3	3	1	0	1	0	1	4	2	1	2	2	1	3	2	6	3	4	1
137	1	0	1	1	1	1	1	2	2	2	0	1	0	0	2	1	2	1	3	1	1	5	2	6	3	2	1
138	1	0	1	1	1	1	0	2	2	2	0	1	0	0	2	1	2	1	3	1	1	5	2	6	3	2	1
139	1	0	0	1	1	0	0	2	3	2	1	0	0	0	1	2	2	1	2	2	2	1	5	5	3	4	1
140	1	0	1	1	0	0	0	2	2	2	1	1	0	0	1	2	2	2	2	2	1	1	5	2	3	4	1
141	1	0	0	1	0	1	0	1	1	1	0	1	0	0	3	1	1	1	2	3	1	1	5	3	3	4	1
142	1	0	0	1	0	0	0	1	1	1	0	1	0	0	2	1	1	1	2	2	2	1	5	5	3	4	1
143	1	0	0	1	0	1	0	1	3	2	1	0	0	0	2	1	2	1	2	2	2	1	5	5	3	4	1
144	1	1	0	0	0	1	1	2	1	1	0	1	0	1	3	1	1	1	2	2	1	1	5	5	3	4	1
145	1	1	0	1	0	0	0	1	2	1	1	1	0	0	2	2	1	1	2	2	2	1	5	5	3	4	1
146	1	1	1	1	0	1	0	2	1	1	0	0	0	0	1	2	2	1	2	2	2	2	5	2	3	6	2
147	1	1	0	1	0	0	0	1	2	1	0	0	0	0	2	1	2	1	2	2	2	2	2	6	3	4	1
148	1	0	1	1	0	0	0	1	2	1	0	0	1	0	3	1	1	1	2	1	1	2	5	6	3	4	1
149	1	1	1	1	0	0	0	1	2	2	1	1	0	0	3	2	1	2	2	2	2	1	5	2	3	6	1
150	1	0	1	1	1	1	0	2	2	2	0	0	1	0	3	1	2	1	2	2	2	2	2	2	3	2	1
151	1	1	0	0	0	0	1	1	3	1	1	1	0	0	1	1	1	1	2	2	2	1	5	6	3	4	1
152	1	1	1	1	0	0	0	1	1	1	1	1	0	0	3	1	1	1	1	4	2	4	2	6	3	4	1
153	1	0	0	1	0	1	0	2	2	1	0	0	0	1	2	1	2	1	2	1	2	1	5	5	3	4	2
154	1	1	1	1	0	1	0	1	2	1	1	1	0	0	1	1	2	1	2	2	2	2	2	6	3	4	1
155	1	1	0	1	0	1	0	2	2	1	1	1	0	0	3	2	1	1	3	2	2	1	5	5	3	4	1
156	1	0	1	1	0	1	0	2	3	2	1	0	1	0	1	1	2	1	2	2	1	2	2	6	3	4	1
157	1	0	0	1	0	0	0	1	3	2	1	0	0	0	1	1	1	1	2	4	1	2	2	2	3	4	1
158	1	0	1	1	0	1	0	2	2	2	1	0	0	0	1	2	1	1	2	2	1	1	5	5	3	4	1
159	1	1	1	1	1	1	0	3	3	2	1	1	0	0	1	4	2	1	2	2	1	2	2	6	3	4	1
160	1	1	1	1	1	1	0	2	1	1	0	0	0	0	2	1	2	1	2	1	2	1	5	5	3	4	1
161	1	1	1	1	1	1	1	2	2	2	1	0	1	0	1	1	2	2	2	2	1	1	5	6	3	4	2
162	1	0	1	1	0	1	0	2	3	2	1	0	1	0	2	2	2	2	2	1	2	2	2	2	3	2	1
163	1	0	0	1	0	1	0	2	4	3	1	1	1	0	1	4	2	1	2	2	1	2	2	6	3	4	1
164	1	1	1	1	1	1	0	1	1	1	0	1	0	0	3	1	1	1	2	1	2	1	5	5	3	4	1
165	1	0	1	1	1	1	0	1	2	1	0	1	0	0	1	1	2	1	2	2	1	2	5	6	3	3	1
166	1	1	1	1	1	1	0	1	2	1	0	0	0	0	3	1	1	1	2	4	1	2	2	6	4	4	1
167	1	1	1	1	1	1	0	2	3	2	1	1	0	0	1	4	2	1	2	1	2	2	2	6	3	4	1
168	1	1	1	1	1	1	0	2	1	1	1	1	0	0	1	1	2	1	2	1	2	2	2	2	3	4	1
169	1	1	1	1	0	1	0	1	2	1	0	0	0	0	2	1	2	1	2	1	2	1	5	5	3	4	1
170	1	1	0	1	0	1	0	3	3	3	0	0	0	0	2	2	2	2	2	4	2	2	2	2	3	4	1
171	1	0	1	1	1	1	0	1	2	1	0	1	0	0	1	1	1	1	2	1	1	3	2	6	3	4	1
172	1	0	1	0	1	0	0	1	1	1	0	1	1	0	2	1	1	1	1	1	2	1	5	5	3	7	1
173	1	1	1	1	0	0	0	2	4	3	1	0	1	0	3	1	2	1	2	1	2	3	2	6	3	2	1
174	1	0	0	1	0	1	0	2	3	2	1	0	0	0	1	1	2	1	2	1	1	1	5	5	3	4	1
175	1	0	1	1	0	0	0	2	2	2	0	1	1	0	2	2	3	1	2	2	2	1	5	2	3	4	2
176	1	0	1	1	0	0	0	1	2	2	0	0	1	0	3	1	2	1	2	2	2	3	2	6	4	4	1
177	1	0	1	0	1	0	0	1	1	1	0	0	1	0	3	1	1	1	1	1	1	1	5	6	3	4	1
178	1	1	1	1	0	0	0	1	1	1	1	0	0	0	3	1	2	1	2	1	1	1	2	2	3	6	1
179	1	0	0	1	0	0	0	2	3	2	1	0	0	0	2	2	2	1	2	1	1	2	5	6	3	2	1
180	1	1	1	0	1	1	0	2	2	2	0	0	0	0	1	1	2	2	2	2	1	2	2	2	3	3	1
181	1	0	1	1	1	1	0	1	2	1	1	0	0	0	1	1	1	1	1	2	1	2	2	6	3	4	1
182	1	0	0	0	0	1	0	2	2	2	0	1	0	0	2	2	2	1	2	2	1	2	2	2	3	4	2
183	1	0	0	1	0	0	0	2	2	1	0	0	1	0	2	1	1	1	2	2	1	3	2	6	4	4	1
184	1	1	1	1	1	1	0	2	2	1	1	0	1	0	2	2	2	1	2	2	2	1	5	5	3	4	2
185	1	1	1	1	1	1	1	2	2	1	0	1	1	0	2	1	2	1	2	1	2	2	2	6	3	4	1
186	1	0	1	1	1	1	0	2	2	1	1	0	0	0	2	2	2	1	2	2	1	1	5	5	3	4	1
187	1	0	1	1	0	1	1	2	2	1	0	1	0	0	1	1	2	1	2	1	1	2	2	6	3	2	2
188	1	1	1	1	1	0	0	2	2	1	0	0	0	0	3	2	2	1	1	1	2	2	2	6	3	4	1
189	1	0	1	1	1	1	0	2	3	3	1	0	1	0	2	2	2	1	2	1	1	2	2	6	4	4	1
190	1	1	1	1	1	1	0	2	2	1	0	1	0	0	2	2	2	1	2	1	2	1	2	6	3	4	1
191	1	0	0	1	0	1	0	1	2	1	0	1	1	0	2	1	1	1	1	1	1	2	5	2	3	3	1
192	1	1	1	1	0	0	0	1	3	2	0	1	0	0	3	1	2	2	2	1	2	4	3	6	3	2	1
193	1	1	1	1	0	1	0	2	1	1	0	0	0	0	1	1	2	1	2	1	2	2	2	6	3	6	2
194	1	0	1	1	1	0	0	2	3	2	1	0	0	0	3	1	2	1	2	1	1	4	2	6	3	4	1
195	1	1	1	1	1	1	0	1	3	2	0	0	0	0	1	1	1	2	2	1	2	3	2	6	3	4	1
196	1	1	0	1	0	1	0	1	1	1	1	1	0	0	1	1	2	1	2	1	2	1	5	5	3	4	1
197	1	1	0	0	0	1	0	2	1	1	0	0	0	0	1	1	2	1	2	1	2	2	5	6	3	4	1
198	1	0	1	1	0	0	0	2	2	1	1	1	1	0	1	2	2	1	1	2	1	1	5	3	3	4	1
199	1	1	0	0	0	0	1	1	2	1	0	1	0	0	1	1	2	2	2	2	2	1	5	5	3	4	1
200	1	0	1	0	0	0	0	2	2	2	0	1	0	0	2	2	2	1	2	2	2	1	5	5	3	4	1
201	1	1	0	1	0	0	0	2	2	2	0	0	0	0	3	2	2	1	2	1	2	2	2	6	3	4	1
202	1	1	1	1	1	1	0	2	2	1	1	1	0	0	2	1	2	1	2	3	2	1	5	5	3	4	1
203	1	1	0	1	0	0	0	2	3	4	0	0	0	0	2	2	2	1	2	1	2	4	2	2	3	6	1
204	1	1	1	1	1	1	0	1	1	1	0	1	0	0	3	1	1	1	2	2	1	1	5	6	3	2	1
205	1	0	0	1	0	0	0	2	3	3	0	0	1	0	3	1	2	1	2	2	2	4	2	6	3	2	1
206	1	1	1	1	1	1	1	1	1	1	0	1	0	0	3	1	1	1	2	1	2	4	2	6	3	4	1
207	1	0	0	1	0	1	0	1	2	1	1	1	1	0	2	2	2	2	2	1	1	1	5	6	3	6	1
208	1	1	1	1	1	1	0	2	2	2	1	0	1	0	2	1	2	2	2	4	2	4	3	6	3	2	1
209	1	1	1	1	0	0	0	2	3	3	0	0	0	0	2	2	2	1	2	4	2	5	2	6	3	4	1
210	1	1	1	1	1	1	1	1	2	1	0	1	0	0	2	1	2	1	2	2	2	1	5	5	3	4	1
211	1	1	0	1	0	0	0	3	3	3	0	0	0	0	2	2	2	1	2	1	2	2	2	2	3	4	1
212	1	0	1	1	1	1	0	2	2	1	0	1	0	0	1	1	2	1	1	2	1	1	5	5	3	4	1
213	1	0	0	1	0	0	0	2	1	1	1	0	0	0	4	1	1	1	1	1	1	2	5	6	3	4	1
214	1	1	1	0	0	0	0	2	2	2	0	0	0	1	2	2	1	2	2	2	2	1	5	2	3	6	1
215	1	0	0	0	0	1	0	2	2	1	1	0	0	0	2	1	2	2	2	1	2	2	2	6	3	6	1
216	1	0	1	1	0	0	0	1	2	1	0	0	1	0	3	1	2	1	2	1	1	1	5	5	4	4	2
217	1	1	1	1	1	1	0	1	1	1	0	1	0	0	2	1	1	1	2	1	2	1	5	5	3	4	1
218	1	0	1	1	0	1	0	2	1	1	0	1	0	0	1	1	2	1	2	2	2	1	5	5	3	4	1
219	1	0	0	1	0	1	0	1	1	2	0	0	0	1	4	1	1	1	2	1	2	2	2	6	3	4	1
220	1	0	0	0	0	0	1	2	3	3	1	0	1	0	2	4	3	1	2	3	2	1	5	5	3	4	1
221	1	1	1	1	0	1	0	1	2	1	0	1	1	0	1	1	1	2	2	2	1	3	5	2	3	3	1
222	1	1	1	1	1	1	1	2	1	1	1	1	0	0	2	2	2	1	2	1	2	4	2	6	3	4	1
223	1	0	0	1	0	0	0	2	1	1	1	0	0	0	2	2	2	1	2	1	2	1	5	5	2	4	1
224	1	1	1	1	1	1	0	1	1	1	1	0	1	0	2	1	1	1	2	1	1	4	2	6	3	2	1
225	1	1	0	1	0	0	0	2	3	2	0	0	0	0	2	1	2	1	2	1	2	3	2	6	3	4	1
226	1	1	1	1	1	1	0	2	1	1	1	1	0	0	3	1	2	2	3	2	2	2	2	3	3	4	1
227	1	1	0	1	0	0	0	2	2	1	0	0	0	0	2	2	2	2	1	1	2	2	2	6	2	4	1
228	1	1	0	1	0	0	0	1	1	1	0	0	0	0	1	1	1	1	1	1	2	1	5	4	4	4	2
229	1	0	1	1	0	1	0	2	1	2	0	1	0	0	1	1	2	1	2	1	2	5	3	2	2	4	1
230	1	1	1	1	0	0	0	1	2	1	0	0	0	0	1	1	1	1	2	2	1	3	2	6	3	2	1
231	1	1	1	1	0	1	0	2	2	2	0	0	1	0	2	1	2	1	2	2	2	2	2	6	3	4	1
232	1	0	1	1	0	1	0	1	1	1	1	0	1	0	2	1	2	1	2	4	2	3	2	6	3	4	1
233	1	1	1	1	1	1	0	2	1	1	0	0	0	0	3	1	1	1	2	1	2	4	2	6	3	4	1
234	1	1	1	1	1	1	0	2	3	3	1	1	0	0	2	2	2	2	2	4	2	3	3	6	3	2	1
235	1	0	1	1	0	1	0	2	2	1	1	0	0	0	1	1	1	1	1	1	1	2	2	6	3	4	1
236	1	1	1	1	1	1	0	2	3	3	1	0	0	0	2	2	2	1	2	1	2	4	2	6	3	4	1
237	1	1	0	1	0	1	0	2	3	2	0	0	0	0	2	1	2	2	2	1	2	2	2	6	3	2	1
238	1	1	0	1	0	0	0	1	2	2	0	0	0	0	1	1	1	1	2	1	2	4	2	6	3	4	1
239	1	1	1	1	1	1	1	1	3	3	0	0	0	0	2	1	1	1	2	4	2	5	3	6	3	4	1
240	1	1	0	1	0	0	0	1	1	1	0	0	1	0	1	1	1	1	2	1	2	4	2	6	4	2	1
241	1	0	0	1	0	1	0	2	3	1	1	0	0	0	1	2	2	1	2	2	2	1	5	5	3	4	1
242	1	1	0	0	0	1	0	1	1	1	0	0	0	0	3	1	1	2	2	1	2	3	2	6	3	4	1
243	1	0	1	1	0	0	0	2	2	2	1	1	0	0	1	1	2	2	2	1	2	2	2	2	3	7	2
244	1	0	1	1	0	0	0	1	3	3	1	0	1	0	2	3	2	1	2	2	1	2	5	6	3	4	1
245	1	1	0	1	0	0	0	2	2	1	0	1	0	0	3	1	2	1	2	1	2	2	2	6	3	4	2
246	1	1	1	1	1	0	0	2	3	1	1	1	0	0	1	2	2	1	2	2	1	1	5	5	3	4	1
247	1	0	0	0	0	0	1	3	3	3	0	0	1	0	1	2	2	1	2	1	2	1	5	6	3	4	1
248	1	1	1	1	0	0	0	1	1	1	0	0	0	0	3	1	1	2	2	1	2	4	2	6	3	2	1
249	1	0	1	1	0	1	0	2	1	1	0	1	0	0	1	2	1	1	2	2	2	3	2	6	4	4	1
250	1	0	0	0	0	1	0	2	2	2	1	0	0	0	3	1	2	1	2	1	1	5	2	6	3	4	1
251	1	1	1	1	0	0	0	2	1	1	1	0	0	0	1	2	2	1	2	2	1	2	5	6	3	3	1
252	1	1	1	1	1	1	0	1	2	2	1	1	0	0	1	1	2	1	2	1	2	4	2	6	2	3	1
253	1	1	1	1	1	1	0	1	1	1	0	0	1	0	1	1	1	1	2	1	1	2	2	6	3	4	1
254	1	0	0	0	0	1	0	1	1	1	0	0	0	1	3	1	1	1	2	1	1	3	2	6	3	4	1
255	1	0	1	1	1	1	0	1	1	1	0	1	0	0	2	1	1	1	2	1	1	2	2	6	3	2	2
256	1	1	1	1	0	1	0	1	1	1	1	1	0	0	3	1	1	1	2	1	2	3	2	6	3	4	1
257	1	0	1	0	0	0	0	1	1	2	0	0	0	1	3	1	1	1	2	2	2	3	2	2	5	6	1
258	1	0	1	0	0	0	0	1	1	1	0	1	0	0	1	1	1	1	2	1	1	4	2	6	3	2	1
259	1	1	1	0	0	0	0	1	1	1	0	0	0	0	1	1	1	1	2	1	1	4	2	6	3	4	2
260	1	1	0	0	0	1	1	1	1	1	1	0	0	0	3	1	2	1	2	1	2	1	5	5	3	4	2
261	1	0	0	0	0	1	0	1	1	1	0	0	0	1	3	1	1	1	2	1	2	1	5	3	3	4	2
262	1	1	1	0	0	0	0	1	1	1	0	0	0	0	1	1	1	1	1	1	2	1	5	6	2	4	1
263	1	1	0	1	0	0	0	3	2	1	0	0	0	0	3	2	2	1	2	1	2	5	5	2	3	4	2
264	1	1	1	0	0	0	0	2	2	1	1	1	0	0	3	1	2	1	2	4	1	5	2	6	3	4	1
265	1	1	1	1	1	1	0	1	1	1	1	1	0	0	1	1	1	1	1	1	2	1	5	2	3	4	1
266	1	1	0	1	0	1	0	1	1	1	0	0	0	0	3	1	1	1	2	1	1	2	2	6	3	4	1
267	1	1	1	1	1	1	0	2	2	1	1	1	0	0	3	1	1	1	2	1	2	4	2	6	3	4	1
268	1	1	0	1	0	0	0	2	2	1	0	0	0	0	3	1	2	1	1	1	2	5	5	2	3	4	2
269	1	1	1	1	1	1	0	2	3	2	1	0	1	0	1	1	2	1	2	1	2	3	2	6	3	4	1
270	1	1	1	1	1	0	0	2	2	2	0	1	0	0	2	1	2	1	2	4	2	2	2	6	3	4	1
271	1	1	1	1	1	0	0	1	1	1	0	1	0	0	3	1	1	1	2	1	2	4	3	6	3	4	1
272	1	1	1	1	0	0	0	1	2	1	0	0	0	0	3	1	1	1	2	4	2	1	5	6	2	4	2
273	1	0	1	1	1	1	0	1	1	1	0	1	0	0	3	1	1	1	2	1	1	3	2	6	3	2	1
274	1	0	0	1	0	0	0	1	1	1	0	1	0	0	2	1	2	1	1	4	1	2	2	6	3	4	2
275	1	0	1	1	1	1	0	2	1	1	0	1	0	0	3	1	1	1	1	1	2	2	2	6	3	4	1
276	1	1	1	0	0	0	0	1	1	1	1	0	1	0	3	1	1	1	2	1	1	3	2	6	3	4	1
277	1	1	0	0	0	1	0	2	2	1	0	0	0	0	1	1	2	1	2	3	2	2	2	3	2	4	2
278	1	1	1	1	1	1	0	2	2	1	0	1	1	0	2	1	2	1	2	1	1	3	2	6	3	4	1
279	1	1	1	1	1	1	0	1	1	1	1	1	0	0	3	1	1	1	2	4	2	5	2	6	3	4	2
280	1	1	1	1	1	1	0	1	1	1	1	1	0	0	3	1	1	1	2	4	2	5	2	6	3	4	2
281	1	1	0	1	0	1	0	1	1	1	1	0	1	0	1	1	2	1	2	2	2	3	2	6	3	4	1
282	1	1	1	0	0	0	0	1	1	1	0	0	0	0	3	1	1	1	2	1	1	1	5	2	2	4	1
283	1	1	1	1	1	1	0	1	1	1	1	1	0	0	1	1	1	1	2	4	2	5	2	6	3	4	2
284	1	1	1	1	1	1	0	1	1	1	1	1	0	0	3	1	1	1	2	4	2	5	2	6	3	4	2
285	1	1	0	1	0	0	0	2	2	1	1	0	1	0	3	1	1	1	2	1	2	2	2	2	3	4	1
286	1	1	1	0	0	0	0	2	1	1	0	0	0	0	3	1	1	1	2	1	2	3	2	6	3	4	1
287	1	1	0	1	0	0	1	2	2	1	0	0	0	0	2	1	2	1	2	4	2	1	5	6	3	4	2
288	1	1	1	1	0	0	0	2	2	1	0	0	0	0	3	2	2	1	2	1	2	2	2	6	3	4	1
289	1	1	1	0	0	0	0	1	3	1	0	0	0	0	1	1	1	1	2	2	2	2	5	6	2	4	2
290	1	1	1	1	1	1	0	1	1	1	0	1	0	0	1	1	1	1	2	1	1	2	5	2	2	4	1
291	1	1	0	1	0	0	0	2	2	2	0	0	0	0	2	1	2	1	2	2	1	2	2	6	3	4	1
292	1	0	0	1	0	0	0	1	1	1	1	1	1	0	2	2	1	1	2	4	2	1	5	5	3	4	1
293	1	1	1	0	0	0	0	2	1	1	0	0	0	0	2	1	1	1	2	1	2	3	2	6	3	2	1
294	1	1	0	1	0	0	0	2	2	2	0	1	0	0	3	2	2	1	2	1	1	2	5	2	3	4	2
295	1	0	0	1	0	0	0	3	2	2	0	1	0	0	3	1	2	1	2	2	2	2	2	6	3	4	1
296	1	0	0	1	0	1	1	2	2	1	1	1	0	0	1	1	2	1	2	2	2	2	5	6	3	4	1
297	1	0	0	0	0	1	0	1	1	1	0	1	0	0	3	1	1	1	2	2	2	3	2	6	3	4	1
298	1	0	0	1	0	0	0	3	3	3	1	0	1	0	2	4	2	1	2	2	1	2	2	6	3	3	1
299	1	1	1	1	0	0	0	1	1	1	0	1	0	0	3	1	2	1	1	1	2	3	2	6	3	4	1
300	1	1	0	1	1	1	0	2	2	2	1	0	0	0	1	2	2	1	2	1	2	1	5	5	3	4	1
301	1	1	1	0	0	0	0	3	2	1	0	0	0	0	1	1	2	2	1	2	2	2	2	2	5	6	2
302	1	0	0	0	0	1	0	1	2	2	0	0	1	0	3	1	2	1	2	4	2	1	5	6	3	4	1
303	1	1	1	1	0	1	0	2	1	1	1	0	0	0	3	1	2	1	3	1	1	2	2	2	5	7	2
304	1	1	0	1	0	0	0	1	2	1	0	0	0	0	1	1	2	1	1	4	2	4	2	3	5	7	1
305	1	0	0	0	0	1	0	2	1	1	0	1	0	0	1	1	1	1	2	1	1	2	2	6	3	3	1
306	1	0	1	1	1	1	0	2	3	2	1	0	1	0	1	1	2	1	2	1	2	3	2	6	3	4	1
307	1	1	1	1	1	1	0	1	1	1	0	0	0	0	1	1	1	1	2	1	2	3	2	6	3	2	1
308	1	0	0	1	0	0	0	1	2	2	0	1	0	0	3	2	2	1	2	1	1	2	2	6	3	4	1
309	1	1	1	1	1	1	0	1	2	1	0	0	0	0	1	1	1	1	2	1	2	3	2	6	3	2	1
310	1	0	0	0	0	1	0	3	2	2	0	1	0	0	1	1	2	2	2	1	2	3	2	2	3	6	1
311	1	1	0	1	0	1	0	2	4	2	0	1	1	0	2	2	2	1	2	1	1	3	2	6	3	3	1
312	1	1	0	1	0	1	0	2	4	2	0	1	1	0	2	1	2	1	2	1	2	3	2	6	3	6	1
313	1	0	0	1	0	0	0	2	1	1	0	0	0	1	1	1	2	1	2	1	1	3	2	2	5	3	1
314	1	0	0	1	0	1	0	2	2	2	0	1	0	0	1	1	2	1	2	2	2	4	2	6	3	2	1
315	1	1	0	0	1	0	0	1	2	1	0	0	0	0	3	1	1	2	2	3	2	5	2	4	5	7	1
316	1	0	0	1	0	0	0	2	1	1	0	0	0	1	3	1	1	1	1	1	1	3	2	6	2	6	1
317	1	0	0	0	0	1	0	2	2	2	0	0	0	1	3	2	2	2	2	1	2	4	2	6	3	2	1
318	1	0	1	1	1	1	0	2	2	2	0	1	0	0	2	2	2	1	2	1	2	1	5	6	3	4	1
319	1	0	1	1	1	1	0	1	2	2	1	0	1	0	2	1	2	1	2	1	2	4	2	6	3	2	1
320	1	1	1	1	0	1	1	1	2	1	1	0	1	0	3	1	2	1	2	1	2	3	5	6	3	4	1
321	1	1	0	0	0	1	0	2	2	3	0	0	0	0	3	1	1	2	2	2	1	4	2	3	3	6	1
322	1	1	1	0	0	0	0	2	1	1	0	0	0	0	1	1	1	1	2	1	2	4	2	6	3	6	1
323	1	1	0	1	0	1	1	1	1	1	1	0	1	0	3	1	2	1	2	1	2	3	3	3	3	6	1
324	1	0	0	1	0	0	0	2	2	1	1	0	0	0	3	1	1	1	2	1	2	2	2	2	2	6	1
325	1	0	0	0	0	1	0	1	1	1	0	1	0	0	3	1	1	2	2	1	1	4	3	6	3	6	1
326	1	0	0	0	0	1	0	1	2	2	1	0	0	0	2	2	2	1	2	2	1	2	2	6	2	3	1
327	1	0	1	1	0	0	0	2	2	1	1	0	1	0	1	1	2	1	2	1	2	3	2	6	3	2	1
328	1	1	1	1	0	0	0	1	1	1	1	1	0	0	2	1	1	1	2	1	2	1	5	6	3	4	1
329	1	1	0	1	0	1	0	2	2	1	0	1	0	0	2	1	2	1	2	2	2	1	5	5	3	4	2
330	1	0	1	1	1	1	0	2	2	2	1	0	1	0	1	1	2	1	2	2	1	4	2	6	3	2	1
331	1	0	1	0	0	0	0	1	1	1	1	0	0	0	1	1	1	1	1	1	2	5	2	6	2	3	1
332	1	0	0	1	0	0	1	2	1	1	0	0	0	1	1	1	2	1	2	1	2	4	2	2	5	3	1
333	1	0	0	1	0	1	0	2	2	2	1	0	1	0	1	1	2	1	2	2	2	1	5	5	3	4	1
334	1	0	0	1	0	0	1	1	1	1	0	0	0	1	1	1	2	1	2	1	2	3	2	2	5	3	1
335	1	1	0	1	0	0	0	1	1	1	0	0	0	0	1	1	1	1	2	1	1	3	2	2	5	3	2
336	1	1	0	0	0	1	0	2	2	2	0	0	0	0	2	1	1	1	2	1	2	3	2	6	5	6	1
337	1	1	0	1	0	0	0	2	2	1	1	1	0	0	1	2	2	1	2	2	2	1	5	5	3	4	1
338	1	0	0	0	0	0	1	2	1	1	0	0	0	1	1	1	2	1	2	1	2	4	2	2	5	3	1
339	1	0	1	1	1	0	0	2	2	1	0	1	0	0	3	1	2	1	2	1	2	5	2	2	3	6	1
340	1	1	0	1	0	0	0	1	2	1	1	0	1	0	3	1	1	2	2	1	1	3	2	6	2	3	1
341	1	0	0	1	0	0	1	2	1	1	0	0	0	1	1	1	2	1	2	1	2	4	2	2	5	3	1
342	1	0	0	0	0	1	0	2	2	2	1	0	0	0	2	1	1	1	3	1	1	1	5	4	2	6	1
343	1	0	1	1	0	1	0	2	2	2	0	1	0	0	2	1	2	1	2	2	2	2	2	6	4	4	1
344	1	1	0	0	0	1	0	1	2	1	1	1	0	0	2	1	2	1	2	2	1	2	2	6	3	2	1
345	1	1	0	0	0	0	1	2	2	2	0	0	0	0	3	1	2	1	2	4	2	4	2	6	2	6	1
346	1	0	1	1	1	1	0	2	2	3	1	0	0	0	2	2	2	1	2	1	2	3	2	6	3	2	1
347	1	0	1	1	1	1	0	2	2	3	1	0	0	0	2	2	2	1	2	1	1	3	2	6	3	2	1
348	1	1	1	1	0	0	0	2	2	2	1	1	0	0	1	1	2	2	2	2	2	2	2	6	3	2	1
349	1	1	0	1	0	0	0	2	1	1	0	0	0	0	2	1	2	1	2	2	2	1	5	2	3	6	2
350	1	1	1	1	0	0	0	2	2	2	0	0	0	0	3	1	1	1	2	1	2	4	2	6	2	6	1
351	1	1	1	1	1	1	0	1	2	1	0	0	0	0	3	1	1	1	2	1	2	3	2	6	3	6	1
352	1	1	1	1	0	0	0	2	2	1	0	0	0	0	1	1	1	1	2	2	2	3	2	4	2	7	1
353	1	1	0	0	0	1	0	2	3	3	1	0	0	0	2	1	2	1	2	1	1	2	2	6	2	3	1
354	1	0	1	1	1	1	0	1	1	1	0	1	0	0	1	1	1	1	2	1	2	4	2	6	3	2	1
355	1	1	0	1	0	0	0	1	2	1	1	0	1	0	1	1	2	1	2	4	2	2	2	6	3	4	1
356	1	1	0	0	0	1	0	1	1	1	0	0	0	0	2	1	2	1	2	1	2	3	2	6	2	3	1
357	1	1	1	1	1	1	0	1	2	1	0	0	0	0	3	1	1	1	2	1	2	4	2	3	2	3	1
358	1	0	1	1	0	0	0	2	2	2	0	0	1	0	3	2	2	1	2	1	2	1	5	2	3	4	1
359	1	0	1	1	1	1	1	2	3	2	0	0	1	0	3	1	1	1	2	1	2	4	2	2	2	6	1
360	1	1	1	0	0	0	0	1	1	1	0	0	0	0	1	1	1	1	1	1	1	1	5	6	2	6	1
361	1	1	1	1	0	0	0	2	2	2	0	0	0	0	2	1	1	1	2	4	2	5	2	2	2	7	2
362	1	1	0	1	0	0	0	2	2	2	0	1	0	0	2	1	2	1	2	2	2	2	2	6	3	4	1
363	1	1	0	1	0	0	0	2	2	2	0	0	0	0	2	1	2	1	2	2	2	2	2	6	3	6	1
364	1	1	0	0	0	1	0	1	1	1	0	0	0	0	3	1	2	1	3	1	2	4	2	3	2	7	1
365	1	1	0	1	0	0	0	1	1	1	0	0	0	0	3	1	1	1	2	2	2	4	2	6	5	4	1
366	1	1	1	1	0	0	0	2	1	1	0	0	0	0	3	1	1	1	2	1	1	4	2	2	5	7	1
367	1	1	1	1	0	0	0	2	1	1	0	0	0	0	3	1	4	1	2	1	2	7	2	2	5	3	1
368	1	1	1	1	0	0	0	2	2	2	0	0	0	0	2	1	2	1	2	1	1	5	2	6	2	3	1
369	1	0	0	1	0	0	0	2	2	2	1	0	0	0	3	1	2	1	2	1	1	4	2	3	5	3	1
370	1	0	1	1	0	0	0	2	1	1	0	0	1	0	3	1	2	1	2	1	2	5	4	3	2	7	1
371	1	1	1	1	0	0	0	2	1	1	1	0	0	0	3	1	2	1	2	1	1	5	2	2	5	7	1
372	1	0	1	0	0	0	0	1	1	1	0	1	0	0	3	1	1	1	1	4	2	4	2	6	5	4	1
373	1	0	0	0	0	0	1	1	2	1	0	0	0	1	1	1	1	1	2	2	2	3	2	2	3	6	1
374	1	1	0	1	0	0	0	1	1	1	0	0	0	0	3	1	1	1	2	4	1	3	2	2	3	7	1
375	1	1	1	1	1	1	0	1	2	2	1	1	0	0	3	2	2	1	2	2	2	4	2	6	3	3	1
376	1	1	0	1	0	0	0	1	1	1	0	0	0	0	3	1	1	1	2	1	1	4	2	6	3	6	1
377	1	1	1	0	0	0	0	2	1	1	0	0	0	0	3	1	2	1	2	4	1	4	2	6	2	3	1
378	1	1	1	1	0	0	0	2	2	2	0	0	0	0	2	2	2	1	2	1	2	2	2	2	5	3	2
379	1	1	0	1	0	0	0	2	2	1	0	0	0	0	1	1	2	1	1	1	1	2	2	6	3	2	1
380	1	1	1	1	1	0	0	2	1	1	0	1	0	0	2	1	1	2	2	1	1	3	2	2	5	7	2
381	1	1	0	1	1	1	0	2	2	2	0	1	0	0	3	1	2	1	2	3	2	3	2	3	2	7	1
382	1	1	0	1	0	1	0	1	2	2	0	0	0	0	3	1	2	1	1	1	1	1	5	2	2	7	2
383	1	1	1	1	0	0	0	2	2	2	0	0	0	0	2	2	2	1	2	1	2	3	2	2	5	3	2
384	1	1	0	1	0	0	0	1	1	1	0	0	0	0	3	1	1	1	1	4	2	3	2	2	2	3	1
385	1	1	1	1	1	1	0	1	2	1	0	0	0	0	2	1	1	1	1	1	2	3	2	6	3	2	2
386	1	1	0	1	0	0	0	2	1	1	0	0	0	0	3	1	1	1	2	1	2	1	2	2	5	7	1
387	1	0	1	0	0	0	0	1	1	1	0	1	0	0	3	1	2	1	2	1	1	3	2	2	2	7	1
388	1	0	1	1	1	1	0	2	2	1	0	0	1	0	3	1	2	1	1	1	1	4	2	6	5	3	1
389	1	1	0	1	0	0	0	1	1	1	0	0	0	0	2	1	1	1	2	1	2	4	2	2	2	6	1
390	1	1	0	0	0	1	0	2	2	1	0	0	0	0	3	1	2	2	2	1	2	4	2	6	2	3	2
391	1	0	1	1	0	1	0	2	2	1	0	1	0	0	3	1	2	1	2	1	2	3	2	6	3	2	1
392	1	1	1	1	1	1	0	2	3	3	0	0	0	0	2	2	2	1	2	4	1	4	3	6	3	2	1
393	1	1	0	1	0	0	0	1	1	1	0	0	0	0	3	1	1	1	1	1	2	5	2	6	5	3	1
394	1	0	0	0	0	1	0	3	2	2	0	0	1	0	1	1	2	2	3	2	2	5	2	3	5	7	1
395	1	1	0	1	0	0	0	1	1	1	0	0	0	0	3	1	1	1	2	1	1	2	2	2	5	7	1
396	1	0	0	1	0	0	0	1	2	1	1	0	0	0	1	1	1	1	2	1	2	3	2	2	2	7	1
397	1	1	0	1	0	0	0	2	1	1	0	0	0	0	1	1	1	1	2	1	2	3	2	3	2	6	1
398	1	0	0	1	0	0	0	1	1	1	1	0	0	0	3	1	1	1	2	2	1	4	2	6	3	3	1
399	1	1	0	1	0	0	0	2	1	1	0	0	0	0	1	1	1	1	2	2	2	3	2	3	3	6	1
400	1	0	1	1	1	1	0	2	2	2	0	0	1	0	3	1	2	1	2	1	2	4	2	5	5	7	1
401	1	0	1	1	1	1	1	2	1	2	0	0	1	0	3	1	2	2	2	1	1	4	2	3	5	7	2
402	1	0	0	1	0	0	0	2	2	2	1	0	0	0	2	2	2	2	2	4	1	1	5	2	3	6	1
403	1	1	0	1	0	0	0	1	1	1	0	0	0	0	2	1	1	1	2	1	1	4	2	2	2	6	1
404	1	0	0	1	0	0	0	2	1	1	0	1	0	0	3	1	1	1	1	2	2	1	5	5	3	4	2
405	1	0	1	1	0	1	0	2	2	2	1	1	1	0	3	2	2	1	2	1	2	3	2	6	3	2	1
406	1	1	0	0	1	0	0	2	1	1	0	0	0	0	3	1	2	1	2	1	2	4	2	2	2	7	1
407	1	0	1	0	0	0	0	2	1	1	1	0	0	0	3	4	2	1	1	4	1	4	2	6	3	2	1
408	1	0	0	1	0	0	0	1	2	1	1	0	0	0	2	2	1	1	1	4	2	1	5	5	3	4	1
409	1	1	0	0	0	1	0	2	1	2	0	0	0	0	3	1	2	1	2	2	2	4	2	6	5	3	1
410	1	0	1	1	1	1	0	3	3	3	1	0	1	0	1	2	2	2	2	4	2	2	2	6	3	4	1
411	1	1	1	1	1	1	0	2	3	2	1	1	0	0	2	2	2	1	2	1	2	1	5	6	3	4	1
412	1	0	0	1	0	0	0	2	2	2	1	0	1	0	2	2	2	1	2	2	2	3	2	6	3	4	1
413	1	1	0	1	0	0	0	2	2	1	0	0	0	0	3	1	2	1	2	1	1	3	2	6	2	3	1
414	1	0	0	0	0	0	1	2	3	3	1	1	1	0	2	2	2	1	2	4	1	3	2	6	5	6	1
415	1	1	1	0	0	1	1	1	1	1	0	0	0	0	3	1	1	1	1	1	1	1	5	6	2	6	2
416	1	1	0	1	0	0	0	1	1	1	0	0	0	0	3	2	1	2	3	1	1	3	5	4	2	7	1
417	1	1	0	1	0	0	0	2	3	2	1	0	1	0	2	2	2	1	2	2	2	1	5	5	3	4	2
418	1	0	0	0	0	1	0	2	3	2	0	0	1	0	2	1	2	1	2	1	2	2	5	6	3	2	1
419	1	1	1	0	0	0	0	1	1	1	0	0	0	0	3	1	1	1	2	1	2	4	3	2	2	7	1
420	1	1	1	1	0	0	0	2	2	2	0	0	0	0	3	1	2	1	2	2	2	3	2	2	5	7	2
421	1	1	0	1	0	1	0	1	2	2	1	0	0	0	1	1	2	2	2	2	1	3	5	2	3	3	1
422	1	1	0	1	0	0	0	1	1	1	0	0	0	0	1	1	2	2	3	3	2	2	2	3	2	6	1
423	1	1	0	0	0	1	0	1	1	1	0	0	0	0	3	1	1	2	2	1	2	3	2	6	5	3	1
424	1	0	0	1	0	0	0	2	1	1	1	0	0	0	1	1	2	1	2	2	2	3	2	6	3	2	1
425	1	1	0	1	0	0	0	1	1	1	0	0	0	0	3	1	1	1	2	2	2	2	5	2	2	3	1
426	1	1	0	1	0	0	0	1	2	1	0	0	0	0	1	1	1	1	1	1	2	5	2	2	3	2	1
427	1	1	0	0	0	1	0	1	1	2	0	0	0	0	2	1	2	1	2	2	2	2	5	6	4	4	1
428	1	1	1	0	1	0	0	1	2	2	0	0	0	0	3	1	2	1	2	1	2	3	5	2	2	7	1
429	1	1	0	0	1	0	0	1	1	1	0	0	0	0	3	1	1	1	2	1	2	2	2	6	2	3	1
430	1	1	1	1	1	0	0	1	2	1	0	0	0	0	1	1	1	1	1	1	1	5	2	2	2	6	1
431	1	1	1	0	0	0	0	1	2	2	0	0	0	0	3	1	2	1	2	1	1	3	5	6	2	3	1
432	1	0	0	1	0	0	0	1	1	1	0	1	0	0	3	1	1	1	2	4	2	7	2	6	3	2	1
433	1	1	0	0	0	1	1	2	2	2	0	0	0	1	1	2	2	1	2	1	2	1	5	6	3	2	1
434	1	0	1	1	1	1	0	1	2	1	1	1	1	0	1	1	1	1	1	3	2	2	5	6	3	4	1
435	1	0	0	0	0	1	0	1	2	2	0	0	1	0	2	1	2	1	2	1	2	1	5	2	2	4	1
436	1	1	1	1	1	1	0	2	3	2	0	0	0	0	2	2	2	1	2	1	2	1	5	6	3	4	1
437	1	1	0	1	0	0	0	3	1	1	0	0	0	0	3	1	2	1	2	2	2	3	2	3	5	6	1
438	1	1	1	1	0	1	0	3	2	1	1	1	0	0	1	1	3	1	2	2	2	2	2	2	2	7	2
439	1	1	1	1	0	0	0	1	2	2	0	0	0	0	3	1	2	1	2	1	2	5	2	2	2	6	1
440	1	0	0	1	0	0	0	1	2	1	0	1	0	0	3	2	2	1	2	2	1	3	2	3	2	6	1
441	1	0	0	0	0	1	0	2	3	3	1	0	0	0	1	2	2	1	2	2	2	1	5	6	3	2	2
442	1	0	0	0	0	1	0	1	2	1	1	0	0	0	1	1	2	1	2	1	2	1	5	6	3	2	2
443	1	1	0	0	1	1	0	1	2	1	0	1	0	0	3	1	2	1	2	1	1	1	5	2	3	3	2
444	1	0	1	1	1	1	0	1	1	1	1	1	1	0	3	1	1	1	2	1	2	2	2	6	3	4	1
445	1	0	0	0	0	1	0	2	2	2	1	0	0	0	3	2	2	1	2	4	2	3	3	2	3	3	1
446	1	1	0	0	0	1	0	1	2	1	1	0	0	0	1	1	1	1	1	1	1	2	2	6	2	3	1
447	1	1	0	1	0	1	0	1	1	1	0	0	0	0	3	1	1	1	2	1	1	2	2	6	3	3	1
448	1	1	0	0	0	1	0	1	1	1	0	0	0	0	3	1	2	2	2	1	1	2	5	4	5	7	1
449	1	1	1	1	0	1	0	1	1	1	0	1	0	0	1	1	2	1	1	1	1	4	2	2	5	7	2
450	1	1	1	1	0	1	0	1	2	1	0	0	0	0	1	1	1	1	2	1	2	4	2	2	3	6	2
451	1	1	1	1	1	1	0	1	1	1	1	0	0	0	3	1	1	2	1	1	2	2	2	6	3	4	1
452	1	1	1	0	0	0	0	2	2	1	0	0	0	0	3	1	1	2	2	1	1	3	2	2	5	3	1
453	1	1	1	1	0	0	0	2	2	2	0	0	0	0	1	1	2	1	2	1	2	4	2	6	2	3	1
454	1	1	1	1	1	0	0	1	2	1	0	0	0	0	3	1	1	1	2	1	2	5	2	3	5	7	2
455	1	1	0	0	0	1	0	1	1	1	0	0	0	0	1	1	1	1	3	1	2	3	2	6	2	2	1
456	1	1	0	1	0	1	0	2	2	2	0	1	0	0	2	1	1	1	2	2	2	3	2	2	5	7	2
457	1	1	0	0	0	1	0	2	2	2	0	0	0	0	1	1	2	1	2	1	1	4	3	6	3	2	2
458	1	0	1	0	0	0	0	1	2	1	1	0	0	0	3	1	2	1	1	4	2	4	2	6	5	2	1
459	1	1	1	0	0	0	0	1	1	1	0	0	0	0	3	1	1	1	2	1	2	2	2	2	3	4	1
460	1	0	0	0	0	1	0	3	1	1	1	0	0	0	1	1	1	1	2	1	1	1	5	6	2	3	1
461	1	0	0	0	0	1	0	2	3	2	0	0	0	1	2	2	2	1	3	1	2	2	5	3	3	4	1
462	1	1	1	0	0	0	0	1	1	1	0	0	0	0	1	1	1	1	1	1	1	2	2	6	3	6	1
463	1	1	1	1	1	0	0	2	2	1	0	1	1	0	2	1	2	1	1	1	2	4	2	2	5	7	2
464	1	1	1	0	0	1	0	1	1	1	0	0	0	0	3	1	1	1	2	2	2	4	2	3	2	7	2
465	1	1	0	0	0	1	0	2	1	1	0	0	0	0	3	1	1	1	1	1	1	3	2	2	5	7	2
466	1	1	1	1	1	0	0	1	1	1	1	0	1	0	1	1	2	1	2	1	2	3	2	2	5	7	2
467	1	1	1	1	1	1	0	1	1	1	0	0	0	0	2	1	1	1	1	1	1	2	2	6	3	3	1
468	1	0	1	0	0	0	0	1	1	1	1	0	0	0	3	1	2	2	3	4	2	3	2	2	5	7	2
469	1	1	1	0	0	0	0	1	2	1	0	0	0	0	2	1	1	1	1	1	1	2	5	2	5	7	2
470	1	1	1	1	0	0	0	2	2	2	0	0	0	0	3	2	2	2	1	2	2	4	3	4	5	7	2
471	1	1	1	1	1	1	0	1	2	1	0	0	0	0	3	1	2	1	2	1	2	5	2	3	5	7	2
472	1	1	1	0	1	1	0	2	2	2	0	1	0	0	2	2	2	1	2	2	2	4	2	2	5	7	2
473	1	1	1	0	0	0	0	1	1	1	0	0	0	0	1	1	1	1	2	4	2	3	3	2	5	7	2
474	1	1	1	1	1	1	0	1	1	1	0	0	0	0	2	1	1	1	2	1	2	4	2	6	3	6	2
475	1	1	1	1	0	0	0	1	1	1	0	0	0	0	3	1	1	1	2	1	1	5	3	6	3	3	1
476	1	1	1	1	1	1	0	1	1	1	0	0	0	0	3	1	1	1	2	1	2	2	2	6	3	3	1
477	1	1	1	1	1	1	0	1	2	2	0	0	0	0	1	1	2	1	2	1	2	5	2	6	2	3	1
478	1	1	0	0	0	1	0	1	1	1	0	0	0	0	1	1	1	1	1	1	2	2	2	6	2	6	1
479	1	1	1	0	0	0	0	1	1	1	0	0	0	0	1	1	2	1	2	4	1	3	3	2	5	7	2
480	1	1	1	1	1	1	0	1	1	1	0	1	0	0	3	1	1	1	2	1	2	2	2	6	5	6	2
481	1	0	0	1	0	0	0	2	2	1	0	1	1	0	1	1	1	1	2	1	2	2	2	6	3	3	2
482	1	0	0	1	0	0	0	2	2	1	1	0	0	0	3	1	2	2	2	1	2	2	2	6	3	2	1
483	1	0	0	0	0	0	1	2	3	3	1	0	0	0	2	2	2	1	3	1	1	3	3	2	5	7	1
484	1	1	1	1	0	0	0	2	2	1	1	1	0	0	3	1	2	2	3	1	1	3	2	2	3	6	2
485	1	0	1	0	0	0	0	4	3	1	1	0	0	0	1	1	1	1	2	4	1	3	2	6	3	3	1
486	1	1	1	1	0	0	0	2	2	2	0	0	0	0	2	2	2	1	2	2	2	5	2	2	3	6	1
487	1	1	1	1	0	0	0	1	1	1	0	0	0	0	3	1	1	1	2	1	2	4	3	6	5	6	1
488	1	1	0	1	0	0	0	2	1	1	0	0	0	0	2	1	1	1	2	2	2	2	2	3	5	7	2
489	1	0	1	0	0	0	0	1	1	1	0	0	1	0	1	1	2	1	2	1	2	4	2	6	3	6	1
490	1	1	0	1	0	0	0	1	1	1	0	0	0	0	1	1	2	1	2	3	2	5	2	3	2	6	1
491	1	1	1	0	1	1	0	1	1	1	0	1	1	0	1	1	2	1	1	1	1	4	2	2	5	7	2
492	1	1	1	1	0	0	0	1	1	1	0	0	0	0	3	1	2	1	2	1	2	5	2	6	5	3	1
493	1	0	0	0	0	1	0	2	1	1	1	0	0	0	2	1	1	1	2	1	1	2	2	2	2	3	1
494	1	1	1	1	1	1	0	1	1	1	0	0	0	0	1	1	1	1	2	1	1	3	5	3	2	7	1
495	1	1	0	1	0	0	0	2	2	1	0	1	0	0	1	1	2	1	2	1	2	1	5	6	3	6	2
496	1	1	0	1	0	0	0	1	1	1	0	0	0	0	1	1	1	1	2	3	1	1	5	3	3	6	1
497	1	1	1	1	0	1	0	2	2	2	1	0	1	0	1	2	1	1	1	1	2	4	2	3	5	7	2
498	1	1	1	1	1	1	0	1	2	1	0	0	0	0	1	1	1	1	2	1	1	2	5	3	3	7	1
499	1	1	1	0	0	0	0	1	1	1	0	0	0	0	1	1	1	1	1	1	1	2	2	4	5	7	1
500	1	0	0	1	0	0	0	2	2	1	0	1	0	0	1	1	1	1	2	1	2	1	5	5	3	4	1
501	1	1	0	0	1	1	0	1	1	1	0	1	0	0	2	1	1	1	2	1	1	2	5	2	5	7	1
502	1	1	1	1	0	0	0	2	2	2	0	0	0	0	3	1	1	1	2	1	2	5	2	6	5	3	1
503	1	1	0	1	0	0	0	2	2	1	0	0	0	0	3	1	2	1	2	4	2	1	5	6	3	6	2
504	1	0	1	1	0	0	0	1	1	1	0	1	0	0	3	1	1	1	1	1	1	5	2	6	3	3	1
505	1	1	1	1	1	1	0	2	2	2	0	1	1	0	2	2	1	1	2	3	1	4	2	2	2	7	2
506	1	1	1	1	0	0	0	2	2	2	0	0	0	0	3	1	1	1	2	1	2	3	2	4	5	7	1
507	1	1	1	1	0	0	0	2	2	2	0	0	0	0	3	1	1	1	2	1	2	5	2	6	2	3	1
508	1	1	1	1	0	1	0	1	1	1	0	0	0	0	1	1	1	1	2	1	2	4	2	3	5	7	2
509	1	1	1	1	0	1	0	1	1	1	0	0	0	0	1	1	1	1	2	1	2	3	2	3	5	7	2
510	1	1	0	1	0	1	0	3	3	2	0	0	1	0	2	2	2	1	2	2	2	5	2	4	5	6	1
511	1	0	1	1	0	0	0	1	2	1	0	0	1	0	3	1	2	1	2	1	1	4	2	6	2	3	1
512	1	1	1	1	0	0	0	1	2	1	0	0	0	0	1	1	2	1	1	1	1	1	5	5	3	6	2
513	1	1	1	1	1	1	0	2	2	1	1	0	0	0	3	1	2	1	2	2	1	1	5	4	2	6	1
514	1	0	0	0	0	1	0	2	2	1	1	1	0	0	2	1	2	1	2	1	2	2	2	2	5	7	2
515	1	1	1	1	1	1	0	2	2	2	0	1	0	0	1	2	2	1	2	1	2	3	2	4	5	7	2
516	1	1	1	1	1	1	0	2	1	2	0	0	0	0	2	1	2	1	1	1	1	1	5	6	2	3	2
517	1	1	1	1	0	0	0	1	1	1	0	0	0	0	3	1	1	1	1	1	2	4	2	6	5	3	1
518	1	1	1	1	1	1	0	1	1	1	0	0	0	0	1	1	1	1	2	1	2	2	5	6	3	6	1
519	1	0	1	1	1	1	0	1	2	1	1	0	0	0	3	1	2	1	2	1	2	1	5	3	3	4	1
520	1	1	0	0	0	0	1	1	1	1	1	0	1	0	2	2	2	1	2	2	2	1	5	5	2	6	2
521	1	1	1	1	1	0	0	1	1	2	0	1	0	0	2	2	2	1	1	1	2	3	2	2	5	7	2
522	1	1	1	1	0	1	0	1	1	1	1	1	0	0	3	2	2	1	3	1	1	1	5	2	2	6	2
523	1	1	1	1	1	1	0	1	1	1	1	1	0	0	3	1	1	1	2	1	2	1	2	6	3	4	2
524	1	0	0	0	0	0	1	2	1	1	0	0	0	1	3	1	2	1	2	4	2	3	2	6	3	2	1
525	1	0	0	1	0	1	0	2	2	1	1	0	1	0	3	1	1	1	2	1	2	4	2	2	5	7	2
526	1	0	0	0	0	1	0	1	1	1	0	0	1	0	3	1	1	1	1	4	1	3	2	3	5	6	2
527	1	1	1	1	1	1	0	2	2	2	1	1	0	0	3	2	2	1	2	2	2	4	2	2	2	6	1
528	1	1	1	1	0	0	0	1	1	2	0	0	0	0	3	2	2	1	2	1	2	4	2	6	5	3	1
529	1	0	0	1	0	0	0	1	2	1	0	0	0	1	3	1	1	1	1	1	2	3	2	2	3	6	1
530	1	1	0	0	0	1	0	2	2	2	0	0	0	0	3	1	2	2	3	1	1	4	2	2	2	7	2
531	1	0	0	0	0	1	0	1	1	1	0	0	0	1	4	4	1	1	1	1	1	3	2	3	5	7	1
532	1	1	1	0	1	1	0	2	2	2	1	1	0	0	2	2	2	1	1	3	2	4	2	2	5	7	2
533	1	0	0	0	1	0	0	1	1	1	1	0	0	0	3	1	2	1	1	1	1	1	5	2	2	6	2
534	1	0	1	1	0	0	0	2	2	2	1	0	0	0	2	2	2	1	1	1	2	5	2	2	5	6	1
535	1	1	1	1	0	1	0	2	2	1	0	0	0	0	3	1	2	1	2	2	2	3	2	6	3	6	1
536	1	1	1	1	0	0	0	1	1	1	0	0	0	0	3	1	1	1	1	2	2	3	2	4	5	7	1
537	1	0	0	1	0	0	0	1	1	1	0	0	0	1	4	2	1	1	3	2	1	1	5	2	2	6	2
538	1	0	0	1	0	0	0	1	1	1	1	0	0	0	3	1	1	1	2	1	1	3	2	2	5	7	2
539	1	0	1	1	1	1	0	2	2	1	0	1	0	0	2	2	2	1	3	3	2	1	5	5	3	6	1
540	1	1	1	0	1	1	0	1	2	2	0	1	1	0	2	1	2	1	1	1	2	4	2	2	5	7	2
541	1	1	1	1	0	0	0	2	2	1	1	1	0	0	2	2	2	1	3	1	1	5	5	3	2	3	1
542	1	1	1	1	0	0	0	1	1	1	0	0	0	0	3	1	1	1	1	3	1	5	2	4	5	7	1
543	1	1	0	0	0	1	0	2	2	2	0	1	0	0	2	2	2	1	2	4	2	3	2	2	5	7	2
544	1	1	0	1	0	0	0	2	2	1	0	0	0	0	3	1	2	1	2	1	2	3	2	6	2	6	1
545	1	1	0	1	0	0	0	2	2	2	0	0	0	0	1	1	2	1	2	2	1	4	2	3	2	7	2
546	1	1	1	1	0	1	0	2	1	1	0	0	0	0	3	3	2	1	2	2	2	7	2	3	3	6	1
547	1	1	1	1	1	1	0	2	2	2	0	0	0	0	3	1	2	2	2	1	2	4	2	2	2	6	1
548	1	1	0	1	0	1	0	1	2	1	0	0	0	0	2	1	1	1	2	1	1	1	5	5	3	4	1
549	1	1	1	1	0	0	0	1	1	1	0	1	0	0	1	1	1	1	2	1	1	1	5	5	3	4	1
550	1	1	1	1	0	0	0	1	2	1	0	0	1	0	2	2	1	1	2	1	2	4	3	2	2	3	1
551	1	1	0	1	0	0	0	2	1	1	0	0	0	0	3	2	2	1	2	1	2	4	3	6	5	3	1
552	1	1	1	1	1	0	0	1	1	1	0	1	1	0	1	1	2	1	1	1	1	5	2	3	5	7	2
553	1	1	0	1	0	0	1	2	2	1	0	0	0	0	2	2	1	1	1	4	2	1	5	5	2	6	1
554	1	0	0	1	0	0	0	1	1	1	0	1	0	0	3	1	1	1	1	1	1	4	3	6	2	6	2
555	1	1	0	0	0	1	0	2	2	1	0	0	0	0	3	1	2	1	2	1	2	1	5	5	2	6	2
556	1	0	0	1	0	0	0	2	2	2	1	0	1	0	2	2	2	1	2	1	1	3	2	2	2	7	1
557	1	1	1	1	0	1	0	2	2	1	1	0	0	0	1	2	2	1	2	1	2	3	2	2	5	7	2
558	1	0	0	1	0	0	0	2	3	1	1	0	0	0	3	1	2	1	3	3	1	1	5	5	2	3	1
559	1	0	1	0	0	0	0	1	1	1	1	0	0	0	3	1	2	1	2	4	1	3	2	2	2	7	1
560	1	0	0	1	0	0	0	2	2	1	0	1	0	0	2	1	2	1	2	1	2	4	2	6	3	2	1
561	1	0	1	1	0	1	0	2	2	2	0	0	1	0	2	1	2	1	2	1	1	1	5	5	2	6	2
562	1	1	1	0	0	0	0	1	1	2	0	0	0	0	1	1	1	1	2	4	2	4	2	2	5	3	1
563	1	1	0	1	0	0	0	2	2	1	0	0	0	0	3	2	1	1	2	2	2	4	2	2	2	7	2
564	1	1	0	1	0	0	0	1	2	2	0	0	0	0	2	1	2	1	2	1	2	5	2	6	2	3	1
565	1	0	0	1	0	0	0	1	1	1	1	0	0	0	3	1	2	1	2	2	2	3	2	2	2	3	1
566	1	1	1	1	0	1	0	2	2	1	0	0	0	0	2	2	1	1	1	1	1	2	2	2	5	7	2
567	1	1	0	0	0	1	0	1	1	1	0	0	0	0	1	1	1	1	2	1	1	1	5	5	2	6	1
568	1	1	0	1	0	0	0	1	2	1	0	0	0	0	1	1	2	1	2	1	1	1	5	5	2	6	1
569	1	1	0	0	0	1	0	1	1	1	0	0	0	0	1	1	1	1	1	1	2	5	2	6	2	3	1
570	1	0	0	0	0	1	0	2	1	1	0	0	0	1	3	1	1	1	2	1	2	3	2	4	2	6	1
571	1	1	0	1	0	0	0	1	1	1	0	0	0	0	1	1	1	2	2	4	1	4	2	6	2	2	2
572	1	1	0	0	0	1	0	2	2	2	0	0	0	0	3	1	1	1	1	1	1	5	2	2	5	7	1
573	1	1	0	1	0	0	0	1	1	1	0	0	0	0	1	1	1	1	2	1	1	4	2	6	5	6	1
574	1	1	0	1	0	0	0	2	2	2	0	0	0	0	3	1	2	1	2	1	1	3	2	6	3	2	1
575	1	1	1	1	0	0	0	2	1	1	0	0	0	0	1	1	1	1	2	1	1	4	2	6	2	2	1
576	1	0	1	1	0	0	0	2	2	1	0	0	0	1	3	1	2	1	2	1	2	4	2	6	5	3	1
577	1	0	1	0	0	0	0	1	2	1	0	0	0	1	3	1	1	1	2	4	2	4	2	6	2	6	1
578	1	0	1	1	0	0	0	2	2	1	0	0	0	1	3	1	2	1	2	1	1	4	2	6	5	3	1
579	1	1	1	1	0	0	0	2	1	1	0	0	0	0	3	1	2	1	2	1	1	5	2	6	5	3	1
580	1	0	0	1	0	0	0	2	2	3	1	0	0	0	3	1	2	2	1	4	2	5	2	6	2	3	1
581	1	1	1	1	0	0	0	1	1	1	0	0	0	0	2	1	2	1	2	2	2	4	2	4	2	7	1
582	1	0	1	1	1	1	0	1	1	1	1	1	1	0	1	1	1	1	2	1	2	1	5	5	3	6	1
583	1	1	1	1	0	1	0	1	1	1	0	1	0	0	3	1	1	1	2	2	2	4	2	6	2	3	1
584	1	0	0	1	0	0	0	2	2	2	0	0	1	0	4	2	2	2	3	1	2	4	3	2	2	7	1
585	1	0	0	1	0	0	0	1	1	1	0	0	0	1	3	1	1	1	2	2	2	2	2	3	5	6	2
586	1	1	0	1	0	0	0	2	2	1	0	0	0	0	3	1	2	1	2	1	1	2	5	6	5	7	1
587	1	0	0	1	0	0	0	1	1	1	0	0	0	1	3	1	1	1	2	2	1	2	2	3	5	7	2
588	1	1	1	1	0	1	0	2	2	2	0	1	0	0	1	2	2	1	1	3	1	4	2	2	5	7	2
589	1	1	1	1	1	1	0	2	2	2	0	0	0	0	2	2	2	1	1	2	2	2	2	3	5	7	2
590	1	1	0	1	1	1	0	2	2	2	0	1	1	0	1	1	3	1	2	1	1	2	2	2	5	7	2
591	1	0	1	0	1	1	0	1	2	1	1	0	0	0	1	1	1	1	1	1	2	4	2	3	5	7	2
592	1	0	0	1	0	0	0	1	2	2	1	0	1	0	2	1	2	1	2	2	2	4	3	2	2	6	1
593	1	1	1	0	0	0	0	1	1	1	0	0	0	0	1	1	1	1	3	1	1	3	2	6	5	3	2
594	1	1	0	1	0	0	0	1	1	1	0	0	0	0	1	1	1	1	2	1	1	3	2	2	3	3	1
595	1	1	1	1	0	0	0	2	2	1	0	0	0	0	3	1	1	1	2	1	1	4	2	4	5	7	2
596	1	1	1	1	1	0	0	1	1	1	0	0	0	0	1	1	2	2	2	1	2	2	5	6	3	2	1
597	1	0	0	1	0	0	0	2	2	1	0	1	0	0	1	1	1	1	2	4	1	2	2	6	2	4	1
598	1	0	1	0	0	0	0	2	2	1	0	0	1	0	2	2	2	1	2	1	2	5	5	2	3	4	1
599	1	0	0	1	0	1	0	2	2	1	1	0	0	0	2	1	1	1	1	1	1	2	2	6	3	3	1
600	1	1	1	1	0	0	0	1	1	1	0	0	0	0	3	1	1	1	2	1	1	2	2	2	2	7	1
601	1	0	0	1	0	0	0	2	2	1	0	0	0	1	3	1	2	1	1	1	1	2	3	2	3	7	1
602	1	0	1	0	0	0	0	1	1	1	0	0	1	0	2	1	1	1	1	1	2	3	2	2	5	7	2
603	1	1	0	1	0	0	0	1	1	1	0	0	0	0	3	1	1	2	1	1	1	4	2	2	5	7	2
604	1	1	1	0	0	0	0	1	1	1	0	0	0	0	3	1	1	1	1	1	2	5	3	6	2	4	1
605	1	1	0	1	0	1	0	2	1	1	0	0	0	0	3	1	1	1	1	4	2	4	3	6	2	3	1
606	1	0	0	1	0	0	0	1	1	1	0	0	0	1	3	1	1	1	2	2	2	4	2	3	5	7	2
607	1	0	1	0	0	0	0	1	1	1	0	0	1	0	4	1	1	1	1	1	2	4	2	2	5	7	2
608	1	1	1	1	1	1	0	1	1	1	1	1	0	0	1	1	2	1	2	1	2	2	5	6	3	6	1
609	1	1	0	1	0	1	0	1	2	1	0	0	0	0	1	1	2	1	1	1	1	2	5	6	3	4	1
610	1	1	0	0	0	0	1	2	2	2	1	0	1	0	1	1	1	1	2	4	1	2	2	6	3	6	1
611	1	0	0	1	0	0	0	2	1	1	1	0	0	0	3	1	1	1	2	4	2	3	2	6	3	2	1
612	1	1	1	1	0	0	0	1	1	1	0	0	0	0	3	1	1	1	1	1	2	3	2	2	5	7	1
613	1	0	1	1	1	0	0	2	2	2	0	0	1	0	1	1	2	1	2	1	2	4	2	6	3	2	1
614	1	1	0	0	1	0	0	2	1	1	0	0	0	0	1	1	1	1	1	1	2	1	5	5	3	4	1
615	1	1	1	1	0	0	0	2	1	3	0	0	0	0	3	1	1	1	1	1	2	4	2	3	5	7	1
616	1	0	1	1	1	1	0	1	1	1	0	1	0	0	1	1	1	1	2	1	1	4	2	2	3	3	1
617	1	1	1	1	0	1	0	2	2	1	0	0	0	0	2	1	1	1	2	2	2	4	2	6	2	6	1
618	1	0	0	1	0	0	0	1	1	1	0	1	0	0	3	1	2	1	2	1	2	5	2	6	3	4	1
619	1	1	0	1	1	1	0	2	3	2	0	1	1	0	1	1	2	1	2	2	1	4	2	2	5	7	2
620	1	0	0	0	0	1	0	2	3	2	1	0	0	0	2	1	2	1	3	2	1	3	2	2	5	7	2
621	1	1	1	1	1	1	0	1	1	1	0	0	0	0	3	1	1	1	2	1	1	1	5	6	3	4	1
622	1	0	0	1	0	0	0	2	2	1	1	0	0	0	1	1	2	1	3	2	1	3	2	2	2	4	1
623	1	1	1	1	0	1	0	2	3	2	0	0	1	0	2	2	2	1	1	2	1	3	2	2	5	7	2
624	1	0	0	1	0	1	0	2	3	2	1	1	1	0	1	2	2	1	2	1	2	2	5	6	3	4	1
625	1	1	0	1	0	0	0	1	1	1	0	0	0	0	1	1	1	1	2	2	1	4	2	2	2	3	1
626	1	1	0	1	0	0	0	2	1	1	0	0	0	0	2	1	2	1	2	1	2	2	2	6	3	3	1
627	1	0	0	0	0	0	1	2	2	2	1	0	0	0	2	1	2	1	2	2	2	2	2	6	3	4	1
628	1	1	0	0	0	0	1	1	2	1	0	0	0	0	3	1	2	1	2	1	2	2	5	2	3	6	1
629	1	1	1	1	1	1	0	1	1	1	0	0	0	0	3	1	1	1	2	1	2	3	2	6	3	4	1
630	1	0	0	1	0	0	0	2	2	1	1	0	0	0	3	1	2	1	2	2	2	2	2	2	5	7	1
631	1	1	1	1	0	0	0	2	2	1	0	1	0	0	2	2	2	1	2	2	1	4	2	2	5	7	2
632	1	0	1	1	0	0	0	1	2	2	1	0	0	0	2	2	2	1	1	3	2	3	2	2	5	7	2
633	1	0	0	1	0	0	0	3	2	2	0	1	0	0	3	1	2	1	2	1	1	3	2	2	3	6	1
634	1	0	0	1	0	0	0	2	2	2	0	1	0	0	4	2	2	1	2	4	2	1	5	5	3	4	2
635	1	1	1	1	1	1	0	2	2	2	0	0	0	0	2	1	2	1	2	1	1	3	2	6	3	2	1
636	1	0	0	1	0	1	0	1	1	1	0	1	0	0	3	1	1	1	1	1	1	1	5	5	2	4	2
637	1	1	0	1	0	1	0	2	2	2	0	0	0	0	1	1	2	1	2	2	1	1	5	5	3	6	1
638	1	0	0	1	0	0	0	2	3	2	1	1	0	0	2	4	2	1	3	2	1	2	2	6	3	2	1
639	1	1	1	1	0	0	0	1	2	1	0	0	0	0	3	2	2	1	2	1	2	1	5	5	2	6	1
640	1	1	0	1	0	0	0	1	2	1	0	0	0	0	2	1	1	1	2	1	2	1	5	6	3	4	1
641	1	0	0	1	0	0	0	2	2	2	1	0	1	0	2	2	2	1	2	4	1	1	5	6	3	4	1
642	1	0	0	1	0	0	0	2	2	2	1	0	0	0	2	2	2	1	2	1	2	1	5	5	3	4	1
643	1	1	1	1	1	1	0	2	2	2	0	0	0	0	3	1	2	1	2	1	2	2	5	6	3	4	1
644	1	1	1	1	0	0	0	2	2	1	0	1	0	0	2	1	1	1	2	1	1	4	2	2	5	3	2
645	1	0	1	0	0	0	0	2	1	1	1	0	0	0	4	2	2	2	1	1	2	1	5	5	2	6	2
646	1	1	0	0	0	1	0	1	1	1	0	0	0	0	1	1	1	1	1	1	2	1	5	5	2	6	2
647	1	0	0	1	0	0	0	2	2	1	1	0	0	0	1	1	1	1	1	2	1	2	2	2	3	3	2
648	1	0	0	0	0	1	0	2	2	1	1	0	0	0	1	1	2	1	2	1	2	5	2	6	2	3	1
649	1	1	0	1	0	0	0	2	1	1	1	1	0	0	3	1	2	1	2	1	2	3	2	2	3	6	1
650	1	0	0	0	0	0	1	2	1	1	1	0	0	0	3	1	2	1	2	1	2	1	5	5	2	6	2
651	1	1	0	1	0	0	0	1	2	1	0	0	0	0	3	1	1	1	2	1	2	4	2	6	5	3	1
652	1	1	1	0	0	1	0	1	2	1	0	0	0	0	1	1	1	1	2	2	2	1	5	5	2	6	2
653	1	0	0	0	0	1	0	2	3	2	0	1	1	0	4	2	2	1	2	2	1	1	5	5	2	7	2
654	1	0	0	1	0	0	0	1	1	1	0	0	0	1	3	1	1	1	2	2	1	7	2	3	5	7	2
655	1	1	1	1	1	0	0	2	2	1	0	0	0	0	2	1	2	1	2	1	2	7	2	3	3	6	1
656	1	1	1	0	1	1	0	1	1	1	1	1	0	0	1	1	1	1	1	2	2	5	2	2	5	7	2
657	1	0	0	0	0	1	0	2	4	3	1	0	0	0	4	4	2	2	3	2	2	2	2	2	5	7	2
658	1	0	0	0	0	1	0	1	1	1	0	0	1	0	1	1	1	1	1	1	1	1	5	2	3	6	1
659	1	1	0	0	0	0	1	3	2	1	0	0	1	0	1	1	2	2	3	1	2	1	5	5	2	6	2
660	1	0	0	1	0	0	0	2	4	1	1	0	0	0	3	1	1	2	2	1	1	1	5	5	2	6	2
661	1	0	1	1	0	0	0	3	1	1	0	1	0	0	1	1	1	1	2	1	1	3	2	6	5	3	2
662	1	0	0	1	0	0	0	2	4	1	1	0	0	0	4	1	1	2	2	1	2	1	5	5	2	7	2
663	1	0	0	1	0	0	0	1	1	1	1	0	1	0	1	2	2	2	3	1	1	1	5	5	2	6	2
664	1	0	0	1	0	0	0	2	2	2	1	0	0	0	2	2	2	1	2	1	1	1	5	6	5	3	2
665	1	1	0	1	0	1	0	2	2	2	0	0	0	0	2	1	2	1	2	1	1	1	5	2	5	7	2
666	1	0	0	0	0	1	0	1	3	1	0	0	1	0	3	1	2	1	1	1	1	1	5	5	3	4	1
667	1	1	0	1	0	0	0	1	3	1	0	0	0	0	4	1	1	1	2	1	2	1	5	2	2	4	1
668	1	1	0	0	0	1	0	1	1	1	0	0	0	0	1	1	1	1	1	1	2	1	5	5	2	6	2
669	1	1	0	0	0	1	0	1	1	1	1	1	0	0	3	1	2	2	2	2	2	1	5	5	2	6	2
670	1	1	0	1	0	0	0	2	2	1	0	0	0	0	3	1	2	1	2	4	2	1	5	2	2	4	2
671	1	1	0	1	0	0	0	1	1	1	0	0	0	0	4	1	1	1	1	1	1	1	5	5	2	6	2
672	1	0	0	1	0	0	0	1	1	1	1	0	0	0	2	1	1	2	2	2	2	1	5	5	2	6	2
673	1	0	1	0	0	0	0	1	1	1	1	0	0	0	2	1	1	2	1	2	2	1	5	5	2	6	2
674	1	0	0	1	0	0	0	2	1	1	1	0	0	0	2	1	2	2	2	1	2	1	5	5	2	6	2
675	1	1	1	0	0	0	0	1	1	1	0	0	0	0	2	1	1	1	2	1	2	1	5	5	2	6	2
676	1	0	1	0	0	0	0	1	1	1	1	0	0	0	2	1	1	1	1	1	2	1	5	5	2	6	2
677	1	1	1	0	0	0	0	1	1	1	0	0	0	0	1	1	1	1	1	1	1	1	5	3	5	7	2
678	1	1	0	1	0	0	0	1	1	1	0	0	0	0	3	1	1	2	2	1	1	5	5	5	2	6	2
679	1	0	0	1	0	1	0	3	1	1	1	0	0	0	2	1	2	1	2	1	1	1	5	6	5	7	2
680	1	1	0	0	0	1	0	1	1	1	0	0	0	0	3	1	1	1	2	1	1	1	5	5	2	6	1
681	1	1	1	0	1	0	0	2	2	1	0	1	0	0	1	1	1	1	2	2	2	4	2	2	5	7	2
682	1	1	0	1	0	1	0	2	2	1	0	0	0	0	3	1	1	2	3	2	1	3	2	3	2	3	2
683	1	0	1	1	0	1	0	2	2	1	1	1	1	0	1	2	3	1	2	2	1	5	2	2	5	7	2
684	1	0	0	1	0	0	0	1	2	2	1	0	0	0	3	2	2	2	1	1	1	1	5	5	2	6	2
685	1	1	1	0	1	1	0	2	1	2	1	0	0	0	1	2	1	1	2	2	1	3	2	2	5	7	2
686	1	0	0	0	0	1	0	2	3	1	0	0	0	1	2	2	1	2	1	1	1	1	5	5	2	6	2
687	1	1	1	0	1	1	0	2	2	2	0	0	0	0	3	1	1	1	1	1	2	2	2	2	5	7	2
688	1	1	1	0	1	1	0	1	1	1	0	0	0	0	1	2	2	2	1	2	2	2	2	2	5	7	2
689	1	1	1	1	0	0	0	2	1	1	0	0	0	1	1	1	1	1	1	1	1	1	5	5	2	6	2
690	1	0	0	0	0	1	0	2	3	1	0	0	0	1	2	1	1	1	1	1	2	2	2	6	5	7	2
691	1	0	0	0	0	0	1	2	1	1	0	0	0	1	3	1	1	2	1	3	1	1	5	5	2	6	2
692	1	0	0	0	0	0	1	2	1	1	1	0	0	0	3	1	2	1	2	3	2	1	5	5	2	6	2
693	1	1	1	1	1	1	0	2	2	2	1	0	0	0	1	1	2	1	1	1	2	2	2	6	3	4	1
694	1	0	0	1	0	0	0	1	1	1	1	0	0	0	1	1	1	1	1	1	1	2	2	6	3	6	1
695	1	1	1	1	1	0	0	1	1	1	0	0	0	0	3	1	1	1	1	1	2	4	2	6	3	2	1
696	1	1	0	0	0	1	0	2	1	1	0	0	0	0	2	1	2	1	1	1	2	1	5	5	2	6	1
697	1	0	0	1	0	0	0	2	3	1	0	0	0	1	2	2	2	2	3	2	2	1	5	5	2	6	2
698	1	0	0	1	0	0	0	2	2	2	1	0	0	0	4	1	2	2	2	3	2	4	2	3	2	7	1
699	1	1	0	1	0	1	0	2	3	2	1	1	0	0	1	2	2	1	2	2	1	3	2	6	3	2	1
700	1	1	1	1	1	1	1	2	2	2	0	0	0	0	1	1	2	1	1	1	2	2	2	6	3	4	1
701	1	1	0	1	1	1	0	1	2	2	0	1	0	0	2	2	2	1	2	2	2	4	2	2	5	7	2
702	1	1	1	1	1	1	0	1	2	1	0	0	0	0	2	1	1	1	1	1	2	2	5	6	3	4	1
703	1	1	1	1	1	0	0	1	2	1	0	0	0	0	3	1	2	2	2	1	1	1	5	5	2	6	2
704	1	0	1	1	1	1	0	2	2	2	1	0	0	0	2	2	2	1	2	1	1	1	5	5	2	4	1
705	1	1	1	0	1	1	0	1	2	2	0	1	0	0	2	2	2	2	1	1	2	3	2	2	5	7	2
706	1	0	1	1	0	0	0	2	2	2	0	1	0	0	1	1	2	1	2	1	1	4	2	6	2	3	1
707	1	0	0	0	0	1	0	2	2	2	1	0	0	0	3	1	1	1	2	2	1	4	2	3	2	6	1
708	1	0	1	0	0	0	0	3	2	2	1	0	0	0	3	1	2	1	2	1	2	4	2	6	2	6	1
709	1	0	0	0	0	0	1	2	2	1	1	0	0	0	2	2	1	2	2	1	1	1	5	5	2	6	2
710	1	0	0	0	0	1	0	2	2	1	1	0	0	0	3	1	1	1	2	3	2	4	2	6	5	3	1
711	1	1	0	1	0	0	0	1	1	1	0	0	0	0	3	1	1	1	1	1	2	1	5	5	2	6	1
712	1	1	1	1	0	1	0	1	1	1	0	0	0	0	3	1	1	1	1	1	1	2	2	6	3	3	2
713	1	1	0	0	1	0	0	1	1	1	0	0	0	0	3	1	1	1	2	1	1	4	2	2	2	3	1
714	1	1	1	0	1	1	0	2	2	2	0	1	0	0	1	2	2	1	1	1	1	3	2	2	5	7	2
715	1	0	0	0	0	1	0	2	2	2	1	0	0	0	2	1	2	1	2	2	2	4	2	2	2	6	1
716	1	1	0	1	0	0	0	2	2	2	0	0	0	0	2	1	1	1	2	1	2	4	2	6	2	6	1
717	1	1	1	1	0	0	0	1	2	2	0	0	0	0	1	1	2	1	2	1	2	3	2	3	5	3	1
718	1	1	1	1	0	0	0	2	1	1	0	0	0	0	3	1	1	1	1	1	2	5	2	6	5	2	1
719	1	1	0	1	0	0	0	1	1	1	0	0	0	0	3	1	1	2	2	1	2	2	5	6	3	4	1
720	1	1	0	1	0	0	1	1	1	1	0	0	0	0	3	1	1	1	1	1	2	3	2	3	3	7	1
721	1	1	1	0	0	0	0	1	1	1	0	0	0	0	1	1	1	1	2	1	2	4	2	2	2	6	1
722	1	0	0	1	0	0	0	1	1	1	1	0	1	0	1	1	1	1	1	1	2	4	2	2	2	3	2
723	1	1	0	1	0	0	0	1	2	1	0	0	0	0	1	1	1	1	1	1	1	1	5	5	2	4	1
724	1	1	0	0	0	1	0	1	1	1	0	0	0	0	2	1	1	1	1	1	1	1	5	5	2	6	2
725	1	1	0	1	0	0	0	2	2	2	0	0	0	0	2	2	2	1	1	1	1	1	5	5	2	6	2
726	1	1	1	1	1	0	0	1	1	1	0	0	0	0	3	1	1	1	2	1	1	4	2	6	2	3	1
727	1	0	1	1	1	1	0	1	2	1	0	0	0	1	3	1	1	1	1	4	2	2	2	6	3	3	1
728	1	0	0	0	0	1	0	2	1	1	1	0	0	0	2	1	2	2	1	1	2	1	5	5	2	6	2
729	1	1	1	1	0	1	0	1	2	2	0	1	0	0	1	2	1	1	2	2	1	3	2	2	5	7	2
730	1	1	0	1	0	0	0	2	1	1	0	0	0	0	3	1	1	1	2	1	2	4	2	6	3	2	1
731	1	0	1	1	1	1	0	1	1	1	1	0	0	0	2	1	1	1	2	4	2	2	5	6	3	4	1
732	1	1	0	1	1	1	0	1	2	2	0	1	1	0	2	1	2	1	2	3	2	3	2	3	5	7	2
733	1	1	1	1	0	0	0	1	1	1	0	0	0	0	3	1	1	1	2	1	2	4	2	3	2	7	2
734	1	0	0	1	0	0	0	1	1	1	0	0	0	1	3	1	1	1	1	1	1	4	2	6	3	2	1
735	1	1	0	0	1	1	0	1	2	1	0	0	0	0	2	2	2	2	3	2	2	1	5	5	2	6	2
736	1	1	0	1	0	1	0	2	1	1	1	0	0	0	2	1	1	1	2	1	2	1	2	6	3	2	1
737	1	1	0	1	0	0	0	2	1	1	0	0	0	0	3	1	1	1	2	1	2	3	3	6	3	6	1
738	1	1	1	0	0	0	0	1	1	1	0	0	0	0	1	1	1	1	1	1	1	2	2	6	2	7	2
739	1	1	1	1	0	1	0	1	1	1	0	0	0	0	3	1	1	1	2	1	1	1	5	5	3	4	1
740	1	1	0	0	0	1	0	1	2	2	0	0	0	0	3	1	2	1	1	1	2	3	2	2	3	6	1
741	1	1	0	1	1	0	0	2	1	1	0	0	0	0	3	1	1	1	1	1	2	1	5	5	2	6	2
742	1	0	0	0	0	0	1	2	1	1	1	0	0	0	1	1	1	2	1	2	2	1	5	6	2	6	2
743	1	1	1	1	0	0	0	2	2	3	0	0	0	0	2	1	2	1	2	3	1	1	5	5	2	6	2
744	1	0	0	1	0	1	0	2	2	1	0	1	1	0	4	2	2	2	2	2	2	1	5	5	3	4	1
745	1	0	1	1	1	1	0	2	2	1	0	0	0	1	1	1	1	2	2	2	2	1	5	5	3	4	1
746	1	1	0	1	0	0	0	1	2	1	0	0	0	0	3	2	2	1	2	1	1	1	2	6	3	6	1
747	1	1	0	0	0	1	0	1	1	1	0	0	0	0	1	1	1	1	1	1	2	1	2	6	2	7	2
748	1	1	1	0	0	0	0	1	2	1	0	0	0	0	1	1	2	1	2	1	2	2	5	6	3	4	1
749	1	1	1	1	1	1	0	2	2	1	0	1	0	0	2	1	2	1	2	1	1	1	5	2	3	2	1
750	1	1	0	0	0	0	1	1	1	1	0	0	0	0	2	1	2	2	2	1	2	1	5	5	2	6	2
751	1	1	0	1	0	0	0	2	2	1	0	0	0	0	1	1	2	1	1	1	2	3	2	3	2	7	1
752	1	0	0	1	0	0	0	2	2	1	1	0	0	0	1	1	2	2	2	2	2	1	5	5	2	6	2
753	1	0	0	0	0	1	0	2	1	1	0	0	1	0	2	1	2	1	2	2	1	1	5	5	2	6	2
754	1	1	0	0	0	1	0	2	1	1	0	0	0	0	2	1	2	1	1	1	2	1	5	5	2	6	1
755	1	1	1	1	0	0	0	2	2	1	0	0	0	0	1	3	2	1	2	1	1	5	2	3	2	3	1
756	1	1	0	0	0	1	0	2	2	2	0	0	0	0	2	1	2	1	2	1	2	2	2	3	3	3	1
757	1	1	0	1	0	1	1	2	1	1	0	0	0	0	2	1	1	2	1	1	2	1	5	5	2	6	2
758	1	0	0	0	0	1	0	2	2	2	1	0	0	0	2	2	2	2	2	1	2	1	5	5	2	6	2
759	1	1	0	0	0	0	1	1	1	1	0	0	0	0	3	1	1	2	1	1	2	1	5	5	2	6	2
760	1	0	0	1	0	0	0	1	2	1	0	1	0	0	1	1	1	1	2	1	2	3	2	6	3	2	1
761	1	0	0	0	0	1	0	2	2	1	0	0	0	1	1	2	2	1	3	1	1	2	2	2	5	3	2
762	1	0	0	1	0	0	0	1	1	1	0	0	0	1	3	1	1	1	3	2	1	2	5	2	3	6	1
763	1	0	0	1	0	0	0	1	2	2	0	0	0	1	1	2	2	1	2	2	2	1	2	6	2	2	2
764	1	1	0	0	0	0	1	1	1	1	0	0	0	0	3	1	1	1	2	1	1	3	2	3	2	6	1
765	1	0	0	1	0	1	0	2	2	2	1	0	0	0	3	1	2	1	2	2	1	1	5	2	5	7	2
766	1	1	1	1	1	1	0	1	1	1	0	0	0	0	1	1	1	1	2	1	2	2	5	6	2	6	1
767	1	0	0	0	0	1	0	2	2	2	1	0	0	0	2	1	2	2	2	2	2	1	5	5	2	6	2
768	1	0	0	1	0	1	0	1	3	2	1	0	1	1	2	3	2	1	2	3	2	1	5	3	3	6	1
769	1	1	1	1	1	1	0	1	1	1	0	0	0	0	3	1	1	1	2	1	2	4	3	3	2	7	1
770	1	1	0	0	0	0	1	1	2	1	0	0	0	0	3	1	2	1	1	1	1	1	5	5	2	6	2
771	1	1	1	1	1	1	0	2	1	1	1	1	0	0	2	1	2	1	2	2	1	2	5	6	2	2	1
772	1	0	0	1	0	1	0	2	2	2	1	0	0	0	2	1	2	1	2	2	2	2	2	2	5	6	2
773	1	1	0	1	0	1	0	2	1	1	0	0	0	0	3	1	2	1	2	1	1	1	5	2	5	7	2
774	1	0	1	1	0	1	0	1	1	1	0	1	1	0	1	1	1	1	2	1	2	2	2	6	5	7	2
775	1	0	0	1	0	0	0	1	1	1	0	0	1	0	3	4	1	2	1	3	2	1	5	2	2	2	2
776	1	1	1	1	1	0	0	2	2	1	0	0	0	0	3	1	1	1	2	1	2	3	2	6	5	6	2
777	1	1	0	1	0	1	0	4	2	2	0	0	0	0	3	2	2	1	3	1	2	3	2	6	5	6	2
778	1	0	1	1	0	0	0	1	2	1	1	0	0	0	1	1	1	1	2	2	1	1	5	5	3	6	1
779	1	1	1	1	0	1	0	1	1	1	0	1	0	0	2	1	1	1	2	1	2	2	3	3	3	3	1
780	1	1	0	1	0	0	0	1	1	1	0	0	0	0	3	1	1	1	2	1	1	4	3	6	3	3	1
781	1	1	1	1	1	1	1	1	1	1	0	0	0	0	2	1	1	1	2	1	2	5	3	6	5	7	1
782	1	1	0	0	0	1	0	1	1	1	0	0	0	0	3	1	1	1	2	1	2	5	2	2	5	7	2
783	1	1	0	0	0	1	0	2	1	1	0	0	0	0	3	1	2	1	1	1	1	1	5	5	2	6	2
784	1	1	1	1	0	0	0	2	2	1	1	0	0	0	1	2	1	1	2	2	2	1	5	5	3	4	1
785	1	0	0	0	0	0	1	2	4	1	0	0	1	0	2	2	2	1	2	2	2	1	5	5	3	4	1
786	1	0	1	1	1	1	0	2	1	1	1	1	1	0	1	1	2	1	2	1	2	1	5	5	3	4	1
787	1	1	0	0	0	0	1	2	4	1	0	0	0	0	2	2	2	1	2	2	2	1	5	5	3	4	1
788	1	0	0	1	0	0	0	2	3	3	1	0	1	0	1	4	2	2	2	2	2	1	5	5	3	4	1
789	1	0	1	1	1	1	0	1	2	2	0	1	0	0	2	2	2	1	2	4	1	2	2	6	3	4	1
790	1	0	1	1	0	0	0	1	2	1	1	1	0	0	2	2	2	1	2	2	2	1	5	5	3	4	1
791	1	1	0	0	0	1	0	2	2	2	0	0	0	0	2	1	2	1	2	1	2	3	2	2	5	7	2
792	1	1	1	1	1	1	0	1	1	1	0	1	1	0	2	1	2	1	1	1	2	3	2	6	3	2	2
793	1	0	1	1	1	1	0	2	2	1	1	1	1	0	2	1	2	1	2	1	2	2	2	6	3	4	1
794	1	1	0	1	0	0	0	2	2	1	0	0	0	0	3	2	1	1	3	1	2	3	2	6	3	2	1
795	1	1	1	1	1	1	0	1	1	1	0	0	0	0	3	1	1	1	2	1	2	4	2	6	3	2	1
796	1	0	1	0	0	1	0	2	2	1	1	0	0	0	2	1	2	1	2	2	2	4	2	6	5	2	1
797	1	0	1	1	0	0	0	1	1	1	1	1	1	0	3	1	1	1	1	1	2	4	2	2	5	7	1
798	1	1	1	1	0	1	0	2	2	2	0	1	0	0	1	2	2	1	2	4	2	1	2	6	3	6	2
799	1	1	1	1	0	1	0	1	2	1	0	0	0	0	3	1	1	1	2	1	1	4	2	6	3	2	2
800	1	1	0	1	0	0	0	2	2	1	0	0	0	0	3	1	2	2	2	1	2	4	3	2	5	3	1
801	1	1	0	1	0	1	0	2	1	1	0	0	0	0	2	2	2	1	2	1	1	1	5	5	3	4	1
802	1	1	1	0	0	0	0	1	1	1	0	0	0	0	3	1	1	1	2	3	2	4	2	2	5	7	2
803	1	0	1	0	0	0	0	1	2	1	0	0	0	1	3	1	1	1	2	1	1	1	5	2	2	3	1
804	1	1	1	0	0	0	0	1	1	1	0	0	0	0	3	1	1	1	2	1	2	2	2	6	3	4	1
805	1	1	1	1	1	1	0	1	1	1	0	0	0	0	3	1	1	1	2	1	1	3	5	3	5	6	2
806	1	1	0	0	0	1	0	2	2	2	0	0	0	0	3	2	2	1	2	2	1	1	5	5	3	4	1
807	1	1	0	1	0	0	0	2	2	2	0	0	0	0	3	1	2	1	1	1	1	3	2	2	2	6	1
808	1	0	0	0	0	0	1	2	2	1	1	0	0	0	3	1	2	1	1	1	1	3	2	3	2	6	1
809	1	1	0	1	0	0	0	1	1	1	0	0	0	0	3	1	1	1	1	1	1	1	5	5	2	6	1
810	1	0	1	1	0	0	0	2	1	1	1	1	0	0	2	1	1	1	1	1	2	5	2	6	5	3	1
811	1	0	1	1	0	0	1	1	2	2	0	0	0	1	1	1	1	1	2	2	1	3	2	6	3	2	2
812	1	0	1	0	0	0	0	2	2	2	1	1	1	0	2	2	2	1	2	3	2	3	2	2	3	6	1
813	1	0	0	0	0	1	0	3	2	1	0	0	1	0	3	1	2	2	2	1	2	1	5	5	2	6	2
814	1	0	0	1	0	1	0	2	2	2	0	0	0	1	1	1	2	1	2	1	2	4	4	6	3	2	1
815	1	1	1	1	1	1	0	1	1	1	0	0	0	0	1	1	1	1	1	1	1	2	5	3	5	7	2
816	1	1	1	1	1	1	0	1	1	1	0	0	0	0	1	1	1	1	1	1	2	4	4	3	5	7	2
817	1	0	1	0	0	0	0	2	1	1	1	0	0	0	3	1	1	1	2	1	2	5	2	6	5	6	1
818	1	1	0	0	0	1	0	2	1	1	0	0	0	0	3	1	2	2	2	1	2	3	2	3	5	7	2
819	1	0	1	1	0	1	0	1	1	1	1	1	1	0	1	1	2	1	3	1	2	5	2	2	2	6	2
820	1	1	0	1	0	0	0	1	2	1	0	0	0	0	3	1	1	1	2	4	1	1	2	2	5	7	2
821	1	1	1	0	0	0	0	1	1	1	0	0	0	0	3	1	1	1	2	4	2	2	2	2	5	7	2
822	1	0	1	1	1	1	0	2	2	1	1	0	0	0	3	1	1	1	2	1	2	1	5	5	3	4	1
823	1	0	0	0	0	1	0	2	2	1	1	0	0	0	1	1	1	1	2	2	2	1	5	5	2	6	2
824	1	1	1	0	0	0	0	1	1	1	0	0	0	0	3	1	1	1	2	1	2	3	2	2	5	7	2
825	1	0	0	1	0	0	0	2	2	1	0	0	1	0	3	1	2	1	2	1	2	3	2	6	3	6	1
826	1	0	0	0	0	1	0	1	1	1	1	1	0	0	3	1	1	1	2	1	1	1	5	5	3	4	1
827	1	1	0	0	0	1	0	2	2	1	1	1	0	0	1	1	1	1	2	1	1	4	2	2	5	7	2
828	1	1	0	1	0	0	0	2	1	1	0	0	0	0	3	1	2	1	2	1	2	3	2	6	3	2	1
829	1	1	0	0	0	1	1	2	2	2	0	0	0	0	2	1	2	1	2	2	2	1	5	5	2	6	2
830	1	1	1	1	1	1	0	1	1	1	0	0	0	0	1	1	1	1	1	1	1	1	5	3	3	4	1
831	1	0	0	0	0	1	0	1	1	1	1	0	1	0	3	2	2	1	3	4	2	1	5	5	2	6	2
832	1	0	0	0	0	1	0	2	4	1	0	0	1	0	1	1	2	1	2	1	1	1	5	5	2	6	2
833	1	0	0	1	1	1	0	1	1	1	0	0	0	1	3	1	1	1	1	1	2	1	5	5	3	4	2
834	1	1	1	0	0	0	0	2	2	2	0	0	0	0	1	1	2	1	2	1	2	3	2	6	3	2	1
835	1	1	1	1	1	1	0	1	1	1	0	0	0	0	3	1	1	1	2	1	1	3	2	2	5	7	2
836	1	1	1	0	1	1	0	2	2	2	0	1	0	0	2	2	2	2	1	1	1	5	2	2	5	7	2
837	1	1	1	1	1	1	0	2	2	2	0	0	0	0	3	1	1	1	2	1	2	1	5	5	2	6	2
838	1	0	0	0	0	1	0	2	1	2	1	0	0	0	1	1	2	1	2	3	2	1	5	5	3	4	1
839	1	0	0	0	0	0	1	2	3	2	1	0	1	0	2	2	2	1	2	1	1	2	5	6	3	4	1
840	1	1	1	1	0	0	0	3	2	3	0	1	0	0	1	2	2	1	2	1	2	2	2	6	3	4	1
841	1	1	0	0	0	0	1	2	1	1	0	0	0	0	3	1	1	1	3	1	2	1	5	5	2	6	2
842	1	0	1	1	1	1	0	2	2	2	1	1	1	0	2	2	2	1	2	2	1	4	2	2	2	3	1
843	1	0	0	1	0	0	0	1	2	2	1	0	0	0	1	1	2	1	2	1	1	2	5	2	3	6	1
844	1	1	0	0	0	1	0	1	2	1	0	0	0	0	1	1	1	1	2	1	1	2	2	3	2	3	1
845	1	1	1	1	1	1	0	1	1	1	1	0	1	0	1	1	1	1	2	1	2	1	5	6	3	4	1
846	1	1	0	0	0	1	0	1	2	1	0	0	0	0	1	1	1	1	2	1	2	1	5	5	2	6	2
847	1	1	0	0	0	1	0	2	2	1	0	0	0	0	3	1	2	1	1	1	2	1	2	2	5	7	2
848	1	0	0	0	0	1	0	2	1	1	1	0	0	0	1	1	4	1	2	1	2	1	5	5	2	6	2
849	1	1	0	1	0	0	0	1	1	1	0	0	0	0	1	1	1	1	1	1	1	1	5	5	2	7	2
850	1	1	0	1	1	0	0	1	2	2	0	1	0	0	2	2	2	1	1	3	2	3	2	2	5	7	2
851	1	0	0	0	0	1	0	2	1	1	1	0	0	0	3	1	4	1	3	1	2	1	5	5	2	6	2
852	1	0	1	0	0	0	0	1	2	1	0	1	0	0	3	1	1	1	1	1	1	3	2	2	5	3	2
853	1	1	1	0	0	0	0	1	2	2	0	0	0	0	1	1	1	1	2	1	2	3	2	2	3	3	1
854	1	1	1	1	1	1	0	1	1	1	0	0	0	0	1	1	1	1	1	1	1	2	2	6	5	6	1
855	1	1	1	0	0	0	0	1	1	1	0	0	0	0	2	1	1	1	1	1	1	3	2	3	5	3	2
856	1	1	1	1	1	1	0	1	1	1	0	0	0	0	3	1	1	1	1	1	1	2	2	3	5	7	2
857	1	1	1	1	0	1	0	2	2	2	0	1	0	0	2	2	2	1	1	3	1	3	2	2	2	7	2
858	1	0	0	0	0	0	1	2	2	2	1	0	0	0	2	2	2	1	1	1	2	1	5	5	2	6	2
859	1	1	0	1	0	0	0	2	2	1	0	0	0	0	2	1	1	1	1	1	1	2	5	6	3	6	1
860	1	1	0	1	0	0	0	2	1	1	0	0	0	0	4	1	2	1	2	1	2	1	5	2	2	6	2
861	1	0	1	1	0	1	0	2	1	1	1	1	1	0	2	2	2	1	1	3	2	3	2	3	5	7	2
862	1	0	0	1	0	0	0	2	1	1	0	0	0	1	3	1	2	1	1	1	2	1	5	5	2	6	2
863	1	1	0	1	0	0	1	1	2	2	1	0	1	0	1	1	2	1	2	1	2	2	3	6	3	4	1
864	1	1	0	1	0	1	0	2	2	2	0	1	0	0	2	2	2	1	2	3	2	3	2	2	5	7	2
865	1	1	1	1	1	1	0	1	1	1	0	0	0	0	1	1	1	1	2	1	1	2	2	6	3	2	1
866	1	0	1	1	1	1	0	1	1	1	1	0	0	0	2	1	1	1	1	1	1	1	5	5	2	7	2
867	1	1	1	1	1	1	0	1	2	1	0	1	1	0	2	2	2	1	2	2	2	1	5	5	3	4	1
868	1	1	0	1	1	1	0	2	2	2	0	0	0	0	1	1	2	1	1	1	2	3	2	2	2	7	2
869	1	1	0	1	0	0	0	1	1	1	1	0	1	0	1	1	1	2	3	1	1	1	5	5	2	7	2
870	1	0	1	0	0	0	0	1	1	1	1	0	0	0	4	1	1	2	3	1	2	1	5	2	5	7	2
871	1	1	1	0	0	0	0	2	2	1	1	0	0	0	3	1	1	1	2	1	1	3	2	6	3	3	1
872	1	1	1	1	0	1	0	1	1	1	0	0	0	0	2	1	1	2	1	2	2	1	5	2	2	6	2
873	1	0	0	1	0	0	0	2	1	2	1	0	0	0	1	1	2	1	2	2	2	1	5	2	3	4	1
874	1	1	0	1	0	0	0	2	2	1	0	0	0	0	3	1	2	2	2	2	2	3	2	2	5	6	1
875	1	1	1	1	1	1	0	1	2	1	0	0	0	0	3	1	1	1	1	1	2	1	5	5	3	6	1
876	1	1	1	0	0	0	0	1	1	2	0	0	0	0	1	1	2	1	1	1	2	2	5	5	3	6	1
877	1	1	1	1	1	1	0	1	1	1	0	0	0	0	2	1	2	1	2	1	2	1	5	3	5	6	2
878	1	1	1	0	0	0	0	1	1	1	0	0	0	0	1	2	2	1	1	1	1	3	2	6	2	7	2
879	1	0	1	1	1	1	0	2	2	2	1	0	0	0	2	1	2	1	2	4	1	3	2	2	2	7	1
880	1	0	0	0	0	1	0	1	1	1	0	0	1	0	1	1	1	2	3	1	1	2	2	6	5	3	2
881	1	0	0	1	0	0	0	1	2	2	1	0	0	0	3	1	1	1	2	1	1	3	2	3	5	7	1
882	1	0	0	1	0	1	0	2	2	2	1	0	0	0	3	2	1	2	1	2	1	1	5	2	2	7	2
883	1	1	1	1	1	1	0	2	1	1	0	0	1	0	1	1	1	1	2	1	2	1	2	2	5	6	2
884	1	0	1	1	1	1	0	1	1	1	0	0	0	1	1	1	1	1	1	1	1	1	5	5	2	6	1
885	1	1	1	0	0	0	0	2	1	1	0	1	0	0	3	1	2	2	1	1	2	1	2	2	5	7	2
886	1	0	0	0	0	1	0	4	1	1	1	0	0	0	1	1	1	2	3	1	1	4	2	3	5	7	2
887	1	1	1	1	1	1	0	1	2	2	0	0	0	0	3	1	1	1	2	1	2	4	3	6	3	4	1
888	1	0	0	0	0	1	0	1	2	1	0	1	0	0	2	1	1	1	1	1	1	2	5	6	3	7	2
889	1	1	0	0	0	1	0	1	2	1	0	0	0	0	3	1	1	1	2	1	2	4	2	6	2	3	1
890	1	1	0	0	0	1	0	2	1	2	0	0	0	0	3	1	2	1	2	1	2	4	2	2	5	3	1
891	1	1	0	1	0	0	0	1	2	1	0	1	0	0	1	1	1	1	2	2	1	2	5	2	5	7	2
892	1	1	1	1	1	1	0	2	2	2	1	0	1	0	3	1	2	1	2	1	2	2	5	6	3	4	1
893	1	1	0	1	0	0	0	1	1	1	0	0	0	0	3	1	1	1	2	1	1	5	2	6	3	3	1
894	1	1	1	0	1	1	0	2	2	2	0	1	0	0	1	2	2	1	2	2	2	3	2	2	2	7	2
895	1	0	0	0	0	1	0	1	1	1	0	0	1	0	1	1	4	2	3	2	1	4	2	4	5	7	2
896	1	1	0	1	0	0	0	3	2	3	0	0	0	0	3	2	1	1	1	2	2	3	2	4	5	7	2
897	1	1	1	1	1	1	0	1	2	1	1	0	0	0	3	1	1	1	2	1	2	1	5	2	2	6	2
898	1	0	1	1	0	1	0	1	1	1	1	1	1	0	1	1	1	1	1	1	2	5	2	2	5	6	1
899	1	1	1	1	0	1	0	2	2	2	1	1	0	0	2	2	2	1	2	1	2	1	5	5	3	4	1
900	1	0	1	1	1	1	0	1	1	1	1	1	1	0	3	1	2	1	2	2	1	2	2	2	3	7	2
901	1	0	1	0	0	0	0	1	1	1	1	0	0	0	1	1	1	1	1	1	1	1	5	6	3	4	2
902	1	0	0	1	0	0	0	1	1	1	0	1	0	0	2	1	2	1	2	1	2	1	5	6	3	4	1
903	1	1	0	1	0	0	0	1	1	1	1	0	1	0	1	1	1	2	1	1	2	3	2	6	5	3	1
904	1	0	0	1	0	0	0	1	2	1	1	0	0	0	1	1	2	1	1	2	1	3	2	6	3	2	1
905	1	1	1	0	0	0	0	2	2	1	0	0	0	0	3	2	2	1	1	1	2	1	5	2	3	6	2
906	1	0	0	1	0	0	0	2	1	1	0	1	0	0	3	1	1	1	2	1	2	2	2	6	3	2	2
907	1	0	1	1	1	1	0	1	2	1	0	1	0	0	3	1	1	1	2	1	2	1	2	2	3	4	2
908	1	0	0	1	0	0	0	2	1	1	0	1	0	0	3	1	2	1	2	2	2	2	2	6	3	4	2
909	1	0	0	1	0	1	0	1	1	1	1	0	0	0	1	1	1	1	2	1	1	2	2	2	2	3	2
910	1	0	1	1	0	1	0	1	1	1	0	0	0	1	3	1	1	1	2	1	1	2	2	3	2	7	2
911	1	1	1	1	0	1	0	2	2	1	0	0	0	0	3	1	2	1	1	1	2	2	5	6	3	4	1
912	1	1	0	1	0	1	0	2	2	2	0	1	0	0	3	2	2	2	2	2	2	1	2	6	3	4	2
913	1	1	0	1	0	1	0	2	1	2	0	0	0	0	3	1	1	1	1	4	2	3	2	2	2	3	1
914	1	1	1	1	1	0	0	2	2	1	1	1	0	0	2	1	2	1	2	1	2	3	2	6	3	6	1
915	1	1	1	1	0	0	0	1	2	2	0	0	0	0	2	2	2	2	3	1	2	1	5	5	2	6	2
916	1	1	0	0	0	1	0	2	1	1	0	0	0	0	2	1	2	1	2	1	2	2	2	3	5	3	2
917	1	1	0	0	0	1	0	2	1	3	0	0	0	0	4	3	2	2	2	1	2	2	2	6	5	6	2
918	1	0	1	1	0	0	0	2	1	1	1	0	0	0	3	1	2	1	2	4	2	1	5	5	2	6	2
919	1	0	0	1	0	0	0	2	2	2	0	0	1	0	3	1	2	1	2	2	2	2	2	6	3	4	1
920	1	0	1	1	0	0	0	2	1	1	1	0	0	0	3	1	2	1	1	2	2	1	5	5	2	6	2
921	1	0	1	1	0	1	0	2	2	1	1	0	0	0	1	1	2	1	2	2	2	1	5	2	3	4	2
922	1	1	0	1	0	0	0	1	1	1	0	0	0	0	3	1	2	1	2	1	2	4	2	6	2	3	1
923	1	0	1	0	0	0	0	2	2	1	1	1	1	0	3	4	2	2	3	1	2	1	5	5	2	6	2
924	1	1	0	1	0	0	0	1	2	1	0	0	0	0	3	1	2	1	2	1	2	7	2	6	3	2	1
925	1	1	0	0	0	0	1	2	1	1	0	0	0	0	2	1	2	2	1	2	1	1	5	5	2	6	1
926	1	0	1	0	0	0	0	2	2	1	1	1	1	0	3	4	2	1	2	1	2	1	5	5	2	6	2
927	1	1	0	0	0	1	0	1	2	1	0	0	0	0	3	1	1	1	1	1	2	3	2	6	3	6	2
928	1	1	1	1	1	1	0	1	1	1	0	0	0	0	3	1	1	1	2	1	1	1	2	3	3	4	2
929	1	1	1	1	1	0	0	1	2	1	0	0	0	0	1	1	1	1	2	1	2	2	2	2	3	4	2
930	1	0	1	1	0	1	0	1	2	1	0	0	1	0	3	2	1	1	2	1	1	1	5	6	3	2	1
931	1	1	1	1	0	0	0	1	2	1	0	0	0	0	3	1	2	1	2	1	2	1	5	2	2	4	2
932	1	1	0	1	0	1	0	1	1	1	0	0	0	0	1	1	1	1	1	2	2	2	2	6	3	3	1
933	1	1	1	1	1	0	0	2	1	1	0	0	0	0	3	1	2	1	2	1	2	3	2	6	3	4	1
934	1	1	0	0	0	1	0	1	1	1	0	0	0	0	3	1	2	1	2	1	2	1	5	6	3	4	1
935	1	0	0	1	0	0	0	1	1	1	0	0	0	1	3	1	1	1	1	1	1	1	5	5	2	6	2
936	1	0	0	0	0	1	0	3	3	3	1	0	0	0	4	2	2	1	3	4	1	3	2	2	4	3	1
937	1	1	0	0	0	1	0	2	2	2	0	0	0	0	1	1	1	1	2	2	1	3	2	2	5	7	2
938	1	1	0	1	0	1	0	2	3	2	0	1	0	0	1	1	2	1	2	1	2	1	5	6	3	4	1
939	1	0	0	1	0	0	0	1	1	1	1	0	0	0	1	1	2	2	1	2	2	1	5	5	2	6	2
940	1	0	0	1	0	0	0	1	1	1	1	0	0	0	1	1	1	2	2	1	2	1	5	5	2	6	2
941	1	1	1	1	0	0	0	1	1	1	0	0	0	0	3	1	1	1	2	1	1	3	2	6	3	3	1
942	1	0	0	0	0	1	0	1	1	1	0	1	0	0	3	1	1	1	2	1	1	2	2	6	3	4	2
943	1	1	1	0	0	0	0	1	1	1	0	0	0	0	4	1	2	2	2	2	1	4	2	2	5	7	2
944	1	1	0	1	0	0	0	1	2	1	0	0	0	0	3	1	1	1	3	1	1	3	3	6	3	2	1
945	1	1	1	1	0	1	0	2	3	1	0	0	0	0	3	1	2	2	2	1	2	1	5	2	3	4	1
946	1	1	0	0	0	1	0	1	2	2	0	0	0	0	2	1	2	2	2	2	2	7	2	2	5	7	2
947	1	0	1	1	0	1	0	2	1	2	1	0	0	0	3	1	2	1	2	1	1	3	2	2	2	3	1
948	1	1	0	0	0	0	1	1	1	1	0	0	0	0	2	1	2	1	1	1	2	1	5	5	2	6	2
949	1	1	1	1	0	1	0	2	3	2	0	1	0	0	1	1	1	1	2	1	2	2	2	6	3	4	1
950	1	1	1	1	1	1	1	1	2	1	0	0	0	0	2	1	1	1	2	4	2	3	3	6	3	4	1
951	1	1	0	0	0	0	1	2	2	2	0	1	0	0	3	1	1	1	2	1	2	1	5	2	3	4	2
952	1	0	0	0	0	1	0	2	2	1	0	0	1	0	2	2	2	1	2	1	2	1	5	5	3	4	1
953	1	1	0	1	0	0	0	2	2	2	0	0	0	0	1	1	2	1	2	1	2	5	2	6	3	2	1
954	1	1	1	0	0	0	0	2	1	1	0	0	0	0	3	1	2	1	2	1	1	2	3	6	2	3	1
955	1	0	0	1	0	0	0	2	2	2	0	1	0	0	3	1	2	1	2	3	2	1	5	6	2	4	2
956	1	1	1	0	0	0	0	1	1	1	0	0	0	0	3	1	1	1	1	2	2	1	5	5	2	6	2
957	1	0	0	1	0	0	0	2	2	2	1	0	0	0	2	2	2	1	3	4	2	1	5	5	2	6	1
958	1	1	0	1	0	0	0	1	1	1	0	0	0	0	1	1	1	2	1	1	1	1	2	6	3	3	2
959	1	0	0	0	0	1	0	1	1	1	1	0	0	0	4	1	2	2	2	2	2	7	2	2	5	7	2
960	1	0	0	1	0	0	0	2	2	2	1	0	0	0	2	2	2	2	3	2	1	1	5	5	2	6	1
961	1	1	1	1	1	0	0	2	2	2	0	1	1	0	2	2	2	1	2	2	1	4	2	2	5	7	2
962	1	1	0	1	0	1	0	2	2	2	1	0	1	0	2	2	3	1	3	2	2	1	5	2	2	6	1
963	1	1	0	1	0	0	0	1	1	1	1	0	1	0	3	1	2	1	2	1	1	2	2	6	3	6	1
964	1	0	1	1	0	1	0	2	1	2	1	0	0	0	2	1	2	1	1	1	2	1	5	5	2	6	2
965	1	0	0	0	0	1	0	4	3	4	1	0	0	0	2	2	2	2	3	4	2	1	5	5	2	6	2
966	1	0	0	0	0	1	0	2	1	1	0	0	0	1	2	1	1	2	1	1	1	3	2	2	5	7	2
967	1	0	0	0	0	1	0	2	2	3	1	0	0	0	4	3	2	1	2	1	2	2	2	2	5	6	2
968	1	0	0	1	0	0	0	2	3	2	1	0	1	0	1	1	2	1	2	2	1	2	2	6	3	4	2
969	1	1	0	1	1	1	0	3	2	2	0	1	0	0	1	2	2	1	2	3	2	3	2	2	5	7	2
970	1	1	0	1	0	0	0	1	1	1	1	0	0	0	2	1	1	1	2	1	1	3	2	2	2	3	2
971	1	1	0	1	0	0	0	1	1	1	0	0	0	0	1	1	1	1	1	1	1	2	2	6	2	6	1
972	1	0	1	0	0	0	0	1	2	1	1	0	0	0	1	1	2	1	3	1	2	5	2	6	5	6	1
973	1	1	0	1	0	0	1	2	2	2	0	0	1	0	1	1	1	1	2	1	2	2	2	6	3	4	1
974	1	1	1	1	1	1	0	2	2	2	1	0	1	0	2	2	2	1	2	4	2	4	2	6	3	4	1
975	1	0	1	1	0	1	0	2	2	1	1	1	0	0	3	1	1	1	2	1	1	4	2	2	5	3	2
976	1	0	1	0	0	0	0	1	1	1	1	0	0	1	2	1	2	1	1	2	1	2	2	6	5	3	2
977	1	0	0	0	0	1	0	1	1	1	0	0	1	0	3	1	2	1	2	1	2	2	2	6	3	6	2
978	1	0	1	1	1	1	0	1	1	1	0	0	1	0	1	1	1	1	1	2	2	1	5	5	2	6	2
979	1	1	1	1	0	1	0	1	1	1	1	1	0	0	1	1	1	1	1	1	1	2	2	3	2	2	2
980	1	1	1	1	0	0	0	2	2	2	0	1	0	0	2	2	2	1	2	1	2	2	2	6	3	2	2
981	1	1	1	1	1	1	0	2	2	2	0	0	0	0	3	1	2	2	2	1	2	2	5	2	3	4	1
982	1	0	0	0	0	1	0	2	2	1	1	0	0	0	4	2	2	2	3	2	2	1	5	5	2	6	2
983	1	0	0	1	0	1	0	1	1	1	1	0	0	0	2	1	2	1	2	2	2	2	2	2	2	7	2
984	1	1	1	1	0	1	0	3	3	2	0	0	0	0	3	1	2	1	1	1	2	3	2	3	5	6	2
985	1	0	1	1	1	1	0	1	2	1	0	1	0	0	1	1	1	1	2	1	2	3	2	6	3	6	1
986	1	1	1	1	0	1	0	2	1	2	0	1	1	0	2	2	1	1	2	3	1	4	2	3	5	7	2
987	1	0	0	0	0	1	0	1	1	1	0	1	0	0	3	1	1	1	2	1	2	5	3	2	2	3	1
988	1	1	0	1	0	0	0	1	1	1	0	0	0	0	2	1	2	1	3	1	2	7	2	2	2	7	2
989	1	0	1	0	0	0	0	2	1	1	1	0	0	0	2	1	2	1	1	2	2	1	5	5	2	7	2
990	1	1	0	1	1	1	0	2	2	2	0	1	1	0	2	1	2	1	2	3	1	3	2	2	5	7	2
991	1	0	0	0	0	1	0	2	2	1	0	1	0	0	3	1	2	2	2	4	1	1	5	5	2	6	2
992	1	0	1	1	1	1	0	1	1	1	0	1	0	0	3	1	1	1	2	1	2	2	2	6	3	4	1
993	1	0	1	0	0	0	0	1	1	1	0	0	1	0	1	1	1	1	2	1	1	1	5	5	2	6	1
994	1	0	1	0	0	0	0	2	1	1	1	0	0	0	2	1	2	1	1	2	2	1	5	5	2	6	1
995	1	0	1	0	0	0	0	1	1	1	1	0	0	0	1	1	1	1	1	1	2	3	2	2	2	7	2
996	1	0	1	0	0	0	0	3	2	2	1	0	0	0	2	2	2	1	2	1	2	1	5	5	2	6	2
997	1	0	0	1	0	0	0	3	2	2	1	0	0	0	3	3	2	1	2	1	1	1	5	5	2	6	2
998	1	1	0	0	0	1	0	2	2	1	0	0	0	0	3	1	2	1	2	1	2	1	5	6	3	4	1
999	1	0	0	0	0	1	0	1	2	1	0	1	0	0	3	1	2	1	2	1	2	4	2	6	3	6	1
1000	1	0	0	0	0	0	1	2	2	2	0	1	0	0	3	1	2	2	2	4	1	1	5	5	2	6	2
1001	1	1	0	1	0	0	0	1	1	1	0	0	0	0	3	1	1	1	2	1	1	3	2	2	3	7	1
1002	1	0	1	1	0	1	0	2	2	1	1	1	0	0	3	1	2	2	2	1	2	1	5	6	3	4	1
1003	1	0	1	1	1	0	0	2	2	2	1	1	1	0	2	2	2	1	1	3	2	3	2	3	5	7	2
1004	1	1	0	1	0	0	0	1	1	1	0	0	0	0	3	1	2	2	2	1	2	2	2	3	5	7	2
1005	1	0	1	1	1	1	0	1	1	2	0	1	0	0	3	1	1	2	2	1	2	1	5	6	2	4	2
1006	1	1	0	1	0	1	0	1	2	1	0	0	0	0	3	1	1	1	2	1	2	1	5	5	3	4	1
1007	1	0	1	1	1	1	0	2	2	1	1	0	0	0	1	1	2	1	2	3	1	1	5	2	2	7	2
1008	1	1	1	1	1	1	0	2	2	3	0	1	0	0	1	1	2	2	1	1	2	1	5	3	2	4	2
1009	1	1	0	1	0	1	0	2	2	2	0	1	1	0	2	2	1	1	2	3	2	5	2	2	5	7	2
1010	1	1	1	1	0	1	0	1	2	1	0	0	0	0	2	1	1	1	2	2	2	1	5	2	3	4	1
1011	1	1	1	0	0	0	0	2	2	2	1	0	1	0	3	2	2	1	2	1	1	1	5	2	3	3	1
1012	1	0	1	0	1	1	0	2	2	1	1	0	0	0	3	2	2	1	1	2	2	4	2	3	5	7	2
1013	1	0	0	0	0	1	0	2	2	2	1	0	0	0	1	2	2	1	2	2	1	3	2	2	5	3	1
1014	1	1	1	0	0	0	0	1	1	1	0	0	0	0	3	1	2	1	2	1	2	2	2	3	5	7	2
1015	1	1	0	1	0	0	0	1	1	1	0	0	0	0	3	1	2	1	2	1	2	2	2	3	5	7	2
1016	1	1	1	1	1	1	0	1	2	1	0	0	0	0	3	1	1	1	2	1	1	1	5	5	3	4	1
1017	1	0	0	0	0	1	0	2	2	2	1	0	0	0	1	1	2	1	2	1	1	1	5	5	2	6	2
1018	1	1	1	0	0	0	0	1	1	1	0	0	0	0	1	1	1	1	1	1	1	2	5	6	5	7	2
1019	1	0	0	1	0	0	0	1	1	1	1	0	0	0	1	1	2	1	2	2	1	1	5	5	2	6	2
1020	1	1	0	1	0	0	0	1	1	1	0	0	0	0	3	4	2	1	1	4	2	3	2	3	5	7	2
1021	1	1	0	0	0	1	0	1	2	1	0	0	0	0	3	1	2	1	2	1	1	4	2	6	2	6	1
1022	1	0	0	1	0	0	0	2	2	2	0	1	0	0	2	1	2	1	2	2	2	2	2	6	3	4	1
1023	1	1	1	1	1	1	0	1	2	1	0	0	0	0	1	1	2	1	2	1	2	1	5	2	3	4	1
1024	1	1	0	1	0	0	0	2	2	2	0	1	1	0	3	1	2	1	2	4	2	4	2	6	3	2	1
1025	1	0	1	1	0	0	0	1	1	1	1	1	1	0	2	2	1	1	2	1	1	1	5	5	2	6	2
1026	1	1	0	0	0	1	0	2	2	1	0	0	0	0	3	1	2	1	3	2	1	1	5	3	2	7	2
1027	1	1	0	1	1	1	0	2	2	1	0	0	0	0	3	1	1	1	2	1	2	4	2	6	3	2	1
1028	1	0	1	1	0	0	0	1	1	1	0	0	1	0	4	1	2	1	3	1	2	1	5	5	2	6	1
1029	1	0	1	1	1	1	0	1	1	1	1	0	0	0	1	1	1	1	1	4	2	2	2	4	5	7	2
1030	1	0	1	1	1	1	0	1	1	1	1	0	1	0	1	1	1	1	1	1	2	2	2	4	5	7	2
1031	1	1	1	1	1	1	0	2	2	2	0	0	0	0	1	1	2	1	2	1	2	1	5	6	2	4	1
1032	1	1	1	0	0	0	0	1	1	1	0	0	0	0	1	1	1	1	1	1	1	2	5	2	5	7	2
1033	1	0	1	1	1	1	0	2	2	1	1	1	1	0	1	1	1	1	2	1	1	1	5	6	3	4	1
1034	1	0	1	1	0	0	0	2	2	1	0	0	1	1	1	1	2	1	3	1	1	2	2	6	2	3	1
1035	1	0	1	0	0	0	0	2	1	2	1	0	0	0	2	2	2	1	1	1	2	1	5	5	2	7	2
1036	1	0	0	0	0	1	0	1	1	1	0	1	0	0	3	1	1	1	2	4	2	3	2	6	3	2	1
1037	1	1	0	1	0	0	0	2	3	2	1	0	0	0	2	1	2	1	2	2	2	2	2	6	3	4	1
1038	1	1	1	1	0	0	0	1	1	1	0	0	0	0	2	1	2	1	2	1	2	1	2	2	5	7	2
1039	1	1	1	1	0	1	0	2	2	1	0	0	0	0	1	1	1	1	2	1	2	1	5	6	3	2	2
1040	1	1	0	0	0	1	0	1	1	1	1	1	0	0	1	1	2	1	2	2	1	3	2	3	2	7	2
1041	1	0	1	1	1	1	0	2	1	1	1	1	1	0	2	1	2	1	2	1	2	4	2	6	3	2	1
1042	1	1	1	1	0	0	0	1	1	1	0	0	0	0	3	1	1	2	2	1	1	2	2	2	3	6	1
1043	1	0	0	1	0	0	0	2	2	2	1	0	0	0	3	2	2	1	2	2	1	4	2	6	3	4	1
1044	1	1	0	1	0	1	0	2	2	1	1	0	0	0	1	2	2	1	2	1	2	3	2	6	3	6	1
1045	1	0	1	1	1	1	0	2	2	1	0	1	0	0	2	1	2	1	2	1	2	1	5	2	3	4	1
1046	1	1	0	1	0	0	0	1	1	1	0	0	0	0	2	2	1	1	1	1	1	1	5	5	2	4	1
1047	1	0	0	1	0	0	0	2	2	2	1	0	0	0	2	2	2	1	2	2	2	1	5	5	2	6	2
1048	1	1	0	1	0	0	0	2	2	2	0	0	0	0	2	2	2	1	2	1	2	1	5	5	3	4	1
1049	1	0	0	0	0	1	0	2	2	1	1	1	1	0	1	1	2	1	2	2	2	1	5	3	3	3	1
1050	1	0	1	0	0	0	0	2	1	1	0	1	0	0	2	1	1	2	2	4	1	1	5	6	2	4	2
1051	1	1	1	1	1	1	0	1	1	1	0	0	0	0	3	1	1	1	1	2	1	4	2	2	5	7	1
1052	1	1	0	1	0	0	0	1	1	1	0	0	0	0	1	1	1	1	1	1	1	3	2	6	3	3	1
1053	1	0	1	0	0	1	0	2	2	1	0	1	0	0	2	1	1	1	2	1	2	1	5	6	3	4	1
1054	1	0	0	1	0	0	0	2	2	1	1	0	0	0	3	1	2	1	2	4	2	2	2	6	3	4	1
1055	1	0	0	1	0	1	0	2	3	2	1	0	1	0	2	4	1	1	2	2	2	1	5	6	3	4	1
1056	1	0	0	0	0	1	0	2	2	2	0	0	1	0	2	2	2	1	2	2	2	3	2	2	5	7	1
1057	1	0	0	1	0	0	0	2	1	1	1	1	1	0	3	1	1	1	1	1	2	2	2	6	2	3	1
1058	1	0	1	0	0	0	0	1	1	1	1	0	1	0	2	1	1	1	1	1	2	1	5	5	2	6	2
1059	1	1	1	1	1	1	0	1	1	1	0	0	0	0	3	1	1	1	1	4	1	1	5	5	2	6	2
1060	1	1	1	1	1	1	0	2	2	2	1	1	0	0	3	1	2	1	1	1	2	2	2	6	3	4	2
1061	1	1	1	0	0	0	0	1	1	1	0	0	0	0	1	1	1	1	1	1	2	1	5	6	3	4	1
1062	1	0	0	1	0	0	0	1	1	1	1	0	0	0	1	1	1	1	1	4	1	2	5	6	3	2	1
1063	1	0	0	1	1	1	0	2	3	2	1	1	0	0	2	2	3	1	2	3	1	2	2	3	5	7	2
1064	1	0	0	0	0	1	0	2	1	1	1	0	0	0	1	1	1	1	2	1	2	2	2	6	3	6	1
1065	1	0	0	1	0	1	0	2	2	1	1	0	1	0	2	1	2	1	2	1	2	1	5	5	2	6	2
1066	1	0	0	1	0	1	0	2	2	1	1	0	1	0	2	1	2	1	2	1	2	1	5	5	2	6	2
1067	1	1	1	1	0	1	0	2	2	2	0	1	1	0	2	2	2	1	3	3	2	5	2	2	5	7	2
1068	1	0	0	1	0	0	0	2	3	2	1	0	0	0	1	1	2	1	2	1	2	3	2	6	3	3	1
1069	1	0	0	0	0	1	0	2	2	2	1	0	0	0	2	2	2	1	2	2	2	3	2	2	5	7	1
1070	1	0	1	1	0	1	0	1	1	1	0	1	0	0	1	1	2	1	2	2	1	1	5	2	3	4	2
1071	1	0	1	1	0	1	0	2	2	1	1	1	1	0	2	2	2	2	2	3	1	3	2	2	5	7	2
1072	1	0	0	1	0	0	0	2	2	1	0	1	0	0	3	1	2	1	2	1	2	3	2	6	3	4	1
1073	1	0	0	1	0	0	0	1	1	1	1	0	0	0	2	1	2	1	2	1	2	2	2	6	3	4	1
1074	1	1	1	0	0	0	0	1	1	1	0	0	0	0	2	1	2	2	1	1	2	1	5	5	2	6	2
1075	1	1	0	1	0	1	0	1	1	1	0	1	1	0	3	1	1	1	1	1	2	1	2	6	5	3	2
1076	1	1	0	0	0	1	0	2	1	1	0	0	0	0	3	1	2	2	3	1	2	1	2	6	2	7	2
1077	1	0	0	1	0	1	0	1	1	1	0	1	0	0	3	1	1	1	2	1	2	2	2	6	3	4	1
1078	1	1	0	1	1	1	0	1	1	1	0	0	0	0	1	1	1	1	2	1	1	4	2	6	3	2	2
1079	1	0	0	1	0	0	0	2	3	3	1	0	0	0	1	2	2	1	2	1	2	4	2	6	3	2	1
1080	1	1	1	0	0	0	0	3	2	2	0	0	0	0	2	2	2	1	2	2	2	2	2	2	3	6	2
1081	1	1	0	0	0	0	1	3	3	2	1	1	0	0	3	2	3	1	2	2	2	3	2	2	3	4	2
1082	1	1	1	0	0	0	0	1	1	1	0	0	0	0	3	1	1	1	2	1	1	3	2	2	5	7	2
1083	1	1	1	1	1	0	0	2	2	2	0	0	0	0	1	1	1	1	2	1	2	3	2	6	3	2	2
1084	1	0	0	1	0	0	0	2	2	2	0	1	0	0	3	1	2	1	2	1	2	1	5	6	2	4	1
1085	1	1	1	1	1	1	0	1	2	1	0	0	0	0	2	1	1	1	2	1	2	1	2	6	2	4	1
1086	1	1	0	1	0	1	0	3	1	1	1	0	0	0	2	1	2	1	2	3	2	3	2	3	2	6	1
1087	1	1	0	1	0	1	0	2	2	2	0	0	0	0	3	1	2	1	2	1	1	7	2	2	5	7	2
1088	1	1	1	1	1	1	0	1	1	1	0	0	0	0	3	1	1	2	1	1	2	3	2	6	3	2	1
1089	1	1	0	0	0	1	0	3	2	1	1	0	1	0	2	1	2	1	2	1	1	2	2	3	2	6	2
1090	1	1	1	1	1	0	0	1	2	1	0	1	0	0	3	1	1	1	1	1	1	2	2	2	3	4	2
1091	1	0	1	1	0	0	0	2	2	2	1	0	0	0	4	2	2	2	2	1	2	1	5	5	3	4	1
1092	1	0	1	1	0	1	0	2	2	1	0	0	1	0	1	1	1	1	3	1	1	1	5	5	3	6	1
1093	1	0	0	0	0	0	1	4	1	1	0	0	1	0	3	1	1	1	2	1	1	3	2	2	5	7	1
1094	1	0	0	0	0	1	0	2	2	2	0	1	0	0	1	1	1	1	1	2	2	4	2	3	5	7	2
1095	1	0	1	0	0	0	0	1	1	1	0	0	1	0	1	1	1	1	2	1	2	2	2	6	3	4	1
1096	1	1	0	1	0	0	0	2	1	1	0	0	0	0	3	1	1	1	1	1	2	3	3	2	2	7	1
1097	1	0	1	1	0	1	0	1	1	1	1	0	0	0	1	1	1	1	1	1	1	2	2	6	2	3	2
1098	1	1	1	1	1	1	0	1	1	1	0	0	1	0	1	1	1	1	3	1	2	5	2	2	5	3	1
1099	1	1	0	0	0	1	0	2	2	1	0	0	0	0	3	1	1	1	2	1	2	2	2	2	3	4	2
1100	1	0	0	1	0	0	0	1	1	1	1	0	0	0	1	1	2	1	2	3	1	2	5	3	3	7	1
1101	1	1	0	1	0	0	0	3	3	2	0	0	0	0	2	1	2	1	2	1	1	2	5	2	2	7	1
1102	1	0	0	1	0	0	0	1	1	1	1	0	0	0	3	2	1	1	1	1	1	1	5	5	2	6	1
1103	1	1	1	1	0	0	0	2	1	1	0	0	0	0	3	1	1	2	2	1	2	3	2	2	2	4	2
1104	1	0	1	0	0	0	0	1	4	3	0	1	0	0	3	4	1	1	1	1	2	1	5	4	5	7	2
1105	1	0	1	0	0	0	0	3	2	2	1	0	0	0	2	2	2	1	2	4	2	3	2	2	5	7	2
1106	1	1	0	0	0	1	0	2	2	2	1	1	0	0	1	1	1	1	1	1	1	1	5	6	3	2	2
1107	1	1	1	1	1	0	0	1	1	1	0	0	0	0	3	1	1	1	2	1	2	3	2	3	5	7	2
1108	1	1	1	1	0	0	0	2	2	1	0	1	1	0	2	1	1	1	1	1	1	2	3	3	5	7	2
1109	1	0	0	0	0	1	0	1	1	1	0	0	0	1	1	1	2	2	2	2	1	3	5	2	2	6	2
1110	1	1	1	1	1	1	0	2	2	2	0	0	0	0	2	1	1	1	2	1	2	3	2	6	3	4	1
1111	1	1	1	0	0	1	0	1	1	1	1	1	0	0	3	1	1	1	1	1	2	4	2	3	2	7	1
1112	1	1	0	1	0	0	0	2	2	2	0	0	0	0	3	1	2	1	2	2	2	5	2	6	3	2	1
1113	1	1	1	1	0	0	0	1	2	1	0	0	0	0	3	1	1	1	2	1	2	2	2	6	3	4	1
1114	1	1	1	1	1	1	0	1	1	1	0	0	0	0	3	4	1	1	2	4	1	3	2	2	3	7	1
1115	1	1	1	1	1	1	0	2	1	1	0	0	0	0	4	1	1	1	2	1	2	1	5	2	3	2	2
1116	1	1	1	1	0	1	0	2	2	1	0	0	0	0	2	1	2	1	2	2	1	2	5	2	3	3	2
1117	1	1	0	0	0	0	1	1	1	1	0	0	0	0	4	1	1	2	1	1	1	1	5	5	2	7	2
1118	1	1	0	0	0	1	0	1	1	1	0	0	0	0	1	1	1	1	1	1	1	2	2	2	2	6	2
1119	1	1	1	0	0	0	0	2	2	2	0	0	0	0	3	1	2	1	2	1	2	2	2	2	5	7	2
1120	1	1	1	1	0	1	0	1	2	1	0	0	0	0	2	1	1	2	1	1	1	3	2	6	3	3	1
1121	1	1	0	0	0	1	0	2	1	2	0	0	0	0	1	1	2	1	1	1	1	1	5	5	2	6	2
1122	1	0	1	1	0	1	0	1	1	1	1	1	0	0	3	1	1	1	2	1	1	2	5	6	5	3	2
1123	1	1	1	1	0	0	0	1	1	1	0	0	0	0	3	1	1	1	2	4	1	3	2	6	3	2	1
1124	1	0	1	0	0	0	1	2	3	2	0	0	1	0	2	2	2	1	1	1	1	1	5	5	2	6	2
1125	1	0	0	1	0	0	0	2	3	2	1	0	0	0	2	1	2	1	2	1	2	3	3	6	3	6	1
1126	1	1	1	1	1	1	0	1	1	1	0	1	0	0	3	1	1	2	1	1	2	1	5	3	2	4	2
1127	1	1	0	1	0	0	0	1	1	1	0	0	0	0	3	1	1	1	3	1	2	1	5	5	2	6	2
1128	1	0	1	1	0	0	0	1	1	1	1	1	0	0	3	1	1	1	2	1	1	1	5	5	2	6	2
1129	1	1	0	1	0	0	0	1	1	1	0	0	0	0	3	1	1	1	2	1	2	2	2	6	3	4	1
1130	1	0	1	0	0	0	0	1	1	1	0	1	0	0	1	1	2	1	3	1	1	2	2	2	5	7	2
1131	1	1	1	1	0	0	0	1	1	1	0	0	0	0	1	1	1	1	1	1	1	1	5	5	2	6	1
1132	1	1	0	1	0	0	0	1	2	1	0	1	1	0	1	1	1	1	1	1	1	2	2	6	2	3	2
1133	1	1	0	1	0	0	0	1	2	1	0	0	0	0	3	1	2	1	2	4	2	3	2	6	3	2	2
1134	1	0	1	1	1	1	0	1	1	1	1	0	0	0	3	1	1	1	2	1	1	2	5	2	3	6	2
1135	1	0	0	1	0	0	0	3	2	2	0	0	1	0	2	1	2	1	2	3	2	1	2	3	2	4	2
1136	1	1	0	1	0	0	0	2	2	2	0	1	1	0	2	2	2	1	1	2	2	2	2	2	3	6	2
1137	1	1	1	1	0	1	0	1	2	1	1	1	0	0	3	1	2	1	2	1	2	1	5	6	2	4	2
1138	1	1	0	0	0	1	0	1	2	2	0	0	0	0	2	1	2	2	2	1	1	5	2	3	5	7	1
1139	1	1	0	1	0	0	0	2	2	1	0	0	0	0	3	2	2	2	2	1	2	1	5	2	2	4	2
1140	1	0	0	0	0	1	0	2	2	2	1	0	0	0	2	2	1	1	1	1	1	1	5	6	3	6	1
1141	1	1	0	1	0	0	0	2	2	1	0	0	0	0	3	1	2	2	2	1	2	2	2	3	3	4	1
1142	1	1	1	1	0	0	0	2	2	1	0	1	0	0	1	1	2	1	2	1	2	1	5	5	3	6	1
1143	1	1	1	1	1	1	0	2	2	2	0	0	0	0	2	2	2	1	2	4	1	3	2	6	3	6	2
1144	1	1	1	1	1	1	1	2	2	2	1	1	0	0	2	1	2	1	2	1	2	2	2	2	3	4	1
1145	1	1	0	1	1	1	0	2	2	2	0	1	1	0	2	2	2	1	2	3	2	5	2	2	5	7	2
1146	1	1	1	1	1	1	0	2	2	2	0	1	0	0	1	2	2	1	2	2	2	2	5	6	3	2	1
1147	1	1	0	1	0	0	0	1	1	1	0	0	0	0	1	1	1	1	2	1	1	2	2	6	3	6	2
1148	1	1	1	1	1	1	0	1	3	3	1	1	0	0	4	1	2	1	2	1	2	1	5	4	3	4	1
1149	1	0	0	1	0	0	0	1	2	1	1	0	0	0	2	2	1	1	2	1	1	1	5	6	3	4	1
1150	1	1	1	1	0	1	0	2	2	1	0	0	0	0	2	1	2	1	1	2	2	1	5	6	3	4	1
1151	1	0	0	1	1	1	0	2	2	2	1	1	1	0	1	2	2	1	2	3	1	4	2	3	5	7	2
1152	1	1	1	1	0	1	0	1	1	1	0	0	0	0	3	1	1	1	2	1	2	4	2	2	5	7	2
1153	1	1	1	1	1	1	0	3	1	3	0	0	0	0	4	2	3	2	2	4	2	2	2	3	3	7	1
1154	1	0	0	1	1	1	0	3	2	2	1	1	1	0	2	2	2	1	2	2	1	4	2	3	2	7	2
1155	1	1	0	1	0	0	0	1	1	1	1	0	0	1	3	1	1	1	2	1	2	2	2	6	3	6	1
1156	1	1	1	1	0	1	0	1	1	1	0	1	0	1	3	1	2	1	2	1	2	1	2	6	3	4	2
1157	1	0	1	0	0	0	0	2	2	2	1	0	0	0	2	2	2	1	1	2	1	2	5	6	3	6	2
1158	1	1	0	1	0	1	0	1	1	1	0	1	0	0	3	1	2	1	2	1	2	1	5	6	3	4	1
1159	1	1	1	1	1	1	0	2	2	2	0	1	1	0	2	2	2	1	2	3	1	5	2	3	5	7	2
1160	1	1	1	1	0	0	0	2	1	1	0	0	0	0	3	1	1	2	2	1	1	2	2	6	3	6	1
1161	1	1	1	0	0	0	0	1	1	1	0	0	0	0	3	1	2	1	2	1	2	2	2	3	2	7	2
1162	1	0	0	1	0	0	0	2	2	2	1	0	0	0	1	1	2	1	2	1	1	2	5	6	3	3	1
1163	1	0	0	0	0	1	0	3	3	3	1	0	0	0	1	2	2	2	2	1	2	1	5	6	3	4	1
1164	1	1	0	0	1	0	0	2	2	1	0	0	0	0	1	1	2	1	2	1	1	3	2	6	3	2	2
1165	1	1	0	0	0	1	0	3	1	2	0	0	0	0	3	2	2	2	3	1	2	1	2	6	2	6	1
1166	1	1	1	1	1	1	0	2	2	1	1	1	0	0	2	1	2	1	2	2	2	1	5	3	3	4	1
1167	1	0	1	0	0	0	0	4	2	1	0	0	1	0	2	1	1	1	2	1	2	2	2	4	3	7	2
1168	1	1	0	1	1	1	0	2	2	2	0	1	1	0	2	1	2	1	1	2	1	4	2	3	5	7	2
1169	1	0	1	1	0	1	0	1	1	1	1	0	0	0	1	1	2	1	2	2	1	3	2	6	4	2	1
1170	1	1	0	1	0	0	0	1	1	1	0	1	0	0	3	1	2	1	2	1	2	5	2	3	5	7	2
1171	1	1	1	1	0	0	0	1	1	1	0	0	0	0	3	1	1	1	2	1	1	2	2	6	3	2	2
1172	1	0	1	1	0	1	0	2	2	2	1	0	0	0	2	2	2	1	2	2	1	1	5	6	3	2	1
1173	1	0	1	1	1	1	0	1	1	1	0	1	0	0	3	1	1	1	2	1	1	1	5	2	3	4	2
1174	1	1	1	1	1	0	0	2	2	2	0	1	1	0	2	2	2	1	1	2	1	2	2	2	5	7	2
1175	1	1	1	1	1	1	0	1	1	1	0	0	0	0	1	1	1	1	1	1	1	1	5	6	5	7	1
1176	1	0	1	1	0	0	0	1	1	1	1	0	0	0	3	1	1	1	1	1	1	2	2	6	3	2	2
1177	1	1	1	1	0	0	0	2	1	1	1	0	1	0	2	1	2	1	2	1	1	2	2	2	5	3	1
1178	1	0	1	1	0	1	0	1	2	2	1	0	0	0	1	1	2	1	2	4	2	2	2	3	3	6	2
1179	1	1	1	1	1	1	0	1	1	1	0	0	0	0	1	1	1	1	2	1	1	3	2	6	3	2	1
1180	1	0	1	1	0	0	0	2	1	1	0	0	0	1	3	1	1	1	2	1	1	2	2	2	5	7	2
1181	1	1	0	0	0	1	0	1	1	1	0	0	0	0	1	1	2	1	2	1	1	2	2	2	2	3	2
1182	1	1	1	0	1	1	0	2	2	2	0	1	1	0	2	2	1	1	2	2	2	2	2	2	5	7	2
1183	1	1	1	1	0	1	0	1	1	1	0	0	0	0	1	1	1	1	1	1	2	1	5	5	2	6	1
1184	1	0	1	0	0	0	0	3	1	1	1	0	0	0	3	1	2	1	1	1	2	2	2	6	2	6	2
1185	1	0	0	1	0	0	0	1	2	1	1	0	0	0	1	1	2	1	1	1	1	2	2	3	2	3	2
1186	1	0	0	1	0	0	0	2	2	2	1	0	1	0	3	2	2	2	2	2	1	1	5	5	2	6	2
1187	1	1	0	1	0	0	0	2	2	1	0	0	0	0	2	2	2	2	3	1	1	1	5	5	2	6	2
1188	1	1	1	1	0	1	0	2	2	2	0	0	0	0	2	1	2	1	2	3	2	3	2	2	5	7	2
1189	1	1	1	1	1	1	0	3	2	1	1	1	0	0	2	1	1	2	2	1	2	2	5	2	3	4	1
1190	1	1	0	1	0	0	0	1	1	1	0	0	0	0	1	1	1	1	1	1	1	3	2	6	3	2	2
1191	1	1	0	1	1	1	0	1	2	2	0	1	1	0	2	2	1	1	2	2	1	3	2	3	5	7	2
1192	1	1	0	1	0	0	0	1	2	1	1	1	0	0	1	1	1	1	2	1	2	2	2	6	3	4	1
1193	1	1	1	1	1	0	0	2	2	1	0	1	0	0	2	2	1	1	2	1	2	1	5	6	3	4	2
1194	1	0	0	0	0	0	1	3	2	1	0	0	1	0	2	1	1	1	2	2	1	1	5	3	3	6	2
1195	1	1	0	0	0	1	0	2	2	1	0	0	0	0	4	1	2	1	2	4	1	4	2	6	2	2	1
1196	1	1	1	0	0	0	0	1	1	1	0	0	0	0	3	1	1	1	2	1	1	3	2	6	2	2	1
1197	1	0	0	1	0	0	0	1	2	2	1	0	0	0	2	2	2	1	1	1	2	2	2	6	3	2	2
1198	1	1	1	1	1	1	1	1	3	2	0	0	1	1	1	1	2	2	2	2	2	4	5	6	3	2	2
1199	1	1	1	1	1	1	0	1	1	1	0	0	0	0	1	1	1	1	1	1	2	3	2	2	5	7	2
1200	1	0	0	1	0	0	0	2	1	1	1	0	0	0	3	1	2	1	2	2	1	3	2	3	5	7	1
1201	1	1	0	0	0	1	0	1	2	1	0	0	0	0	3	1	1	1	2	2	2	1	5	6	3	4	2
1202	1	0	1	1	1	1	0	2	2	1	1	0	0	0	2	1	2	1	1	1	2	1	5	6	3	4	2
1203	1	0	1	1	0	0	0	2	3	2	0	0	1	0	2	1	1	1	2	1	1	3	5	6	3	2	1
1204	1	1	0	1	0	0	0	2	2	2	0	0	0	0	2	1	2	1	2	1	2	2	2	2	2	7	2
1205	1	1	1	1	0	0	0	1	1	1	0	1	0	0	3	1	1	1	2	1	2	1	5	3	2	4	1
1206	1	1	0	1	0	0	0	2	2	2	0	0	0	0	1	1	2	2	2	1	1	1	5	6	3	4	1
1207	1	0	0	1	1	1	0	2	2	2	1	0	1	0	1	1	2	1	1	2	1	4	2	3	5	7	2
1208	1	1	1	0	1	1	0	2	2	2	0	1	0	0	2	2	2	1	2	2	2	4	2	2	5	7	2
1209	1	0	0	0	0	1	0	1	2	1	1	0	0	0	4	1	2	1	2	1	2	1	5	6	3	2	2
1210	1	0	1	1	0	0	0	2	2	2	1	0	0	0	2	2	2	1	2	1	2	1	5	6	3	2	2
1211	1	0	1	0	0	0	0	1	2	1	0	1	0	0	3	2	2	1	2	2	1	1	5	5	3	4	1
1212	1	1	0	0	0	1	0	2	1	1	0	0	0	0	3	1	2	2	2	1	2	3	2	6	3	4	1
1213	1	0	1	1	1	0	0	1	1	1	0	0	0	1	2	1	1	1	2	1	1	3	2	6	3	2	1
1214	1	1	1	0	0	0	0	1	1	1	0	0	0	0	1	1	1	1	1	1	2	2	5	6	5	7	2
1215	1	1	0	0	0	1	0	3	4	4	0	0	0	0	4	4	4	1	2	3	2	2	2	3	3	2	2
1216	1	1	1	0	0	0	0	1	1	1	0	0	0	0	1	1	1	1	1	1	1	1	2	6	3	2	2
1217	1	0	0	1	0	0	0	1	2	2	1	0	0	0	2	1	2	1	2	1	2	4	2	6	2	3	2
1218	1	1	0	0	0	1	0	2	2	1	1	0	0	0	3	1	3	1	2	1	1	4	2	6	2	2	1
1219	1	0	1	1	1	1	0	2	3	2	1	0	0	0	3	4	2	2	2	2	1	1	5	5	3	6	1
1220	1	0	1	1	0	1	0	2	2	2	1	0	1	0	3	1	2	1	2	1	2	2	2	6	3	2	2
1221	1	0	1	1	1	1	0	2	4	3	1	0	1	0	2	2	2	1	2	2	2	2	2	2	3	4	2
1222	1	0	1	1	0	1	0	1	2	2	1	0	0	0	1	2	2	2	2	2	1	1	5	6	3	2	1
1223	1	1	1	1	0	1	0	1	1	1	0	0	0	0	4	1	2	2	1	1	1	1	5	5	2	6	1
1224	1	1	1	0	0	0	0	1	2	1	0	0	0	0	3	1	2	1	1	1	1	1	2	2	2	2	2
1225	1	1	1	1	0	1	0	1	1	1	1	1	0	0	4	1	1	1	1	1	1	1	5	5	2	6	2
1226	1	1	0	1	0	0	0	1	1	1	0	0	0	0	3	1	1	1	1	1	1	5	2	6	2	2	2
1227	1	1	1	1	0	1	0	2	2	2	0	1	0	0	2	2	2	1	2	3	2	2	2	2	5	7	2
1228	1	0	1	1	0	1	0	1	2	2	1	0	0	0	1	1	1	1	2	2	1	2	5	6	3	2	2
1229	1	1	1	1	1	1	0	2	2	1	0	0	0	0	1	1	1	2	2	1	1	1	5	5	2	6	1
1230	1	1	1	1	1	1	0	1	2	2	0	0	0	0	3	1	1	1	2	2	2	3	2	6	3	4	1
1231	1	1	1	1	1	1	0	2	1	2	1	1	0	0	3	1	2	1	2	4	2	2	2	6	3	4	1
1232	1	1	0	1	0	0	0	1	1	1	1	1	0	0	3	1	1	1	1	1	2	2	2	6	3	4	1
1233	1	1	1	1	0	1	0	2	2	2	0	0	0	0	2	1	2	2	2	2	2	2	2	3	3	4	2
1234	1	0	1	1	0	0	0	1	2	1	0	0	0	1	3	1	1	1	3	4	1	3	2	3	5	7	2
1235	1	1	1	1	1	1	0	2	2	1	1	0	1	0	3	1	1	2	2	1	2	1	5	2	3	4	1
1236	1	0	1	1	1	1	0	2	2	2	0	1	0	0	2	2	2	1	2	1	2	1	2	6	3	4	2
1237	1	0	0	1	0	0	0	2	4	3	0	1	1	0	3	3	1	1	2	4	2	1	5	5	3	4	1
1238	1	1	1	1	0	0	0	1	1	1	0	1	0	0	3	1	1	1	2	1	2	2	5	6	3	4	1
1239	1	0	0	1	0	0	0	2	2	2	1	0	0	0	2	1	2	2	2	1	2	5	2	6	2	4	2
1240	1	0	0	1	0	0	0	1	1	1	1	0	0	0	3	1	1	1	2	1	1	1	5	5	3	4	2
1241	1	0	0	1	0	0	0	2	2	1	1	0	0	0	3	1	2	2	2	2	2	1	5	6	3	4	1
1242	1	1	1	1	1	1	0	1	2	2	0	0	0	0	2	1	2	1	2	1	2	3	2	6	3	4	1
1243	1	1	1	1	1	1	0	2	2	1	1	1	0	0	3	1	2	2	2	2	2	2	2	6	3	4	1
1244	1	1	1	1	1	1	0	2	1	1	0	1	0	0	3	1	1	1	2	1	2	2	5	2	3	6	2
1245	1	0	1	1	0	0	0	1	1	1	0	0	1	1	1	1	1	2	1	1	1	5	2	3	5	6	2
1246	1	1	1	1	0	0	0	1	2	1	0	1	0	1	2	1	1	1	2	1	2	2	2	6	3	6	2
1247	1	1	1	1	0	1	0	1	1	1	0	0	1	0	1	1	1	1	1	1	1	2	2	6	3	2	1
1248	1	1	1	1	1	1	0	1	2	1	0	0	0	0	3	1	1	2	2	2	2	1	5	6	3	4	2
1249	1	1	1	1	1	1	0	2	2	2	1	1	0	0	2	2	2	1	2	1	2	5	5	2	3	4	2
1250	1	0	1	1	1	1	0	1	2	1	1	1	1	0	1	1	2	1	2	1	1	3	3	6	2	3	1
1251	1	1	1	1	1	1	0	2	2	2	0	0	0	0	3	1	2	2	2	1	2	2	2	3	3	2	1
1252	1	1	0	1	0	0	0	2	1	1	0	0	0	0	2	1	2	2	2	2	1	1	5	5	2	6	2
1253	1	0	1	0	0	0	0	2	2	2	1	0	0	0	2	2	2	1	1	1	1	2	2	2	2	3	2
1254	1	1	1	1	0	1	0	2	3	2	0	0	0	0	2	2	2	1	2	1	1	1	5	6	3	2	2
1255	1	0	1	1	0	0	0	1	1	1	1	1	1	0	2	1	2	1	2	1	1	1	5	6	2	2	1
1256	1	0	1	1	0	0	0	4	4	3	0	0	0	1	4	2	3	2	3	4	1	2	2	3	2	6	2
1257	1	0	1	1	0	1	0	2	2	2	0	1	0	0	2	1	2	2	2	1	2	1	5	2	2	4	1
1258	1	0	0	1	0	0	0	2	2	1	1	1	0	0	1	1	1	1	2	1	2	3	2	6	3	2	1
1259	1	0	0	1	0	0	0	1	1	1	1	0	0	0	3	1	1	1	1	1	1	1	5	6	2	6	2
1260	1	1	1	0	0	0	0	1	1	1	0	0	0	0	4	1	1	1	2	1	1	2	3	2	5	7	1
1261	1	0	1	0	0	0	0	2	4	4	0	0	1	0	4	4	4	2	3	4	2	4	2	4	2	7	2
1262	1	1	1	0	0	1	0	2	2	2	0	0	0	0	3	1	1	2	2	2	1	7	2	2	5	7	2
1263	1	1	1	1	1	1	0	2	1	1	0	0	0	0	4	1	1	1	1	1	1	1	5	2	3	4	2
1264	1	1	0	1	0	0	0	2	4	2	0	0	0	0	3	2	2	1	3	4	1	3	2	3	5	7	2
1265	1	1	1	1	1	1	0	1	1	1	0	0	0	0	3	1	1	1	2	1	2	4	2	6	3	4	2
1266	1	1	0	0	0	1	0	1	1	1	0	0	0	0	3	1	1	1	2	1	1	2	2	2	3	7	2
1267	1	1	1	1	1	1	0	1	1	1	0	0	0	0	3	1	1	1	2	1	2	1	5	2	3	2	2
1268	1	1	1	0	0	0	0	2	2	1	0	0	0	0	1	1	2	2	3	2	2	2	2	2	5	7	2
1269	1	0	1	1	1	1	0	1	1	1	1	0	0	0	3	3	1	2	1	3	1	3	2	2	5	7	2
1270	1	1	1	1	1	1	0	2	2	1	0	1	1	0	3	1	2	1	1	1	1	2	5	2	3	6	2
1271	1	1	0	0	0	1	0	2	1	1	0	0	0	0	3	1	1	1	2	1	2	3	2	3	5	3	2
1272	1	0	0	0	0	0	1	1	2	1	0	0	1	0	3	1	2	1	1	1	1	1	5	6	3	2	2
1273	1	1	0	0	0	0	1	2	2	1	0	0	0	0	3	1	1	1	2	1	2	3	2	2	2	4	1
1274	1	1	1	1	1	1	0	1	1	1	0	1	0	0	3	1	1	1	2	1	1	3	2	6	2	4	2
1275	1	1	1	0	1	1	0	2	2	1	0	0	0	0	3	2	2	1	1	1	2	1	5	6	3	4	1
1276	1	1	0	1	0	0	0	2	2	1	0	0	0	0	3	1	1	1	1	1	1	2	5	6	3	2	2
1277	1	1	1	0	0	0	0	1	1	1	0	0	0	0	2	1	1	1	1	1	1	1	5	5	2	6	2
1278	1	1	1	1	1	1	0	1	1	1	0	0	0	0	3	1	1	1	2	1	2	3	2	6	3	2	1
1279	1	1	1	1	0	1	0	1	1	1	0	0	0	0	3	1	2	1	2	1	2	1	5	3	3	6	2
1280	1	1	1	0	0	1	0	2	2	1	0	0	0	0	3	1	1	2	2	2	2	7	2	2	5	7	2
1281	1	0	0	0	0	1	0	1	2	1	1	0	1	0	3	2	2	1	1	3	2	1	5	5	2	6	1
1282	1	0	0	1	0	0	0	1	2	1	1	1	0	0	1	2	2	1	2	1	1	1	5	3	3	2	2
1283	1	0	1	1	1	1	0	3	4	3	1	1	1	0	4	2	2	1	2	1	2	1	5	6	3	4	2
1284	1	0	0	0	0	1	0	2	2	1	1	0	0	0	2	2	3	1	2	1	2	1	5	6	3	2	2
1285	1	1	1	0	0	1	0	2	2	1	0	0	0	0	3	1	2	2	2	1	2	7	2	2	5	7	2
1286	1	1	1	0	0	1	0	2	2	1	0	0	0	0	3	1	2	1	2	1	1	7	2	2	5	7	2
1287	1	1	1	0	0	0	0	1	1	1	0	0	0	0	3	1	1	1	2	1	1	2	5	4	5	7	2
1288	1	1	0	0	0	1	0	1	1	1	1	0	0	0	2	1	1	1	1	1	2	2	3	6	3	4	1
1289	1	1	1	0	0	1	0	2	2	1	0	0	0	0	3	1	2	1	2	1	1	4	2	2	5	7	2
1290	1	0	0	1	0	0	0	2	3	1	0	0	0	1	1	1	2	1	2	1	2	3	3	3	3	4	1
1291	1	1	1	0	0	1	0	2	1	1	0	0	0	0	3	1	1	1	2	1	2	7	2	2	5	7	2
1292	1	0	1	1	1	1	0	2	2	2	1	0	0	0	2	1	2	1	2	2	1	4	2	6	3	2	2
1293	1	1	1	0	0	0	0	1	1	1	0	0	0	0	3	1	1	2	3	2	2	2	2	2	3	6	2
1294	1	0	0	0	1	0	0	1	1	1	0	1	0	0	3	1	2	1	1	1	2	3	2	6	3	4	1
1295	1	1	1	1	1	1	0	1	2	1	0	0	0	0	3	1	1	2	2	1	2	2	5	6	3	4	2
1296	1	0	1	1	1	0	0	1	2	1	1	0	0	0	2	2	2	1	2	1	2	2	2	6	3	2	1
1297	1	1	1	1	0	1	0	2	1	1	0	0	0	0	3	1	1	1	1	1	1	4	2	6	2	2	1
1298	1	1	1	1	1	1	0	2	4	3	0	0	0	0	2	2	1	2	3	2	1	1	5	5	3	6	1
1299	1	1	0	0	0	0	1	1	1	1	0	0	0	0	3	1	1	1	1	4	1	1	5	6	2	6	2
1300	1	1	0	0	0	1	0	2	2	1	0	0	0	0	3	1	1	1	2	1	2	1	5	2	2	4	1
1301	1	0	0	1	0	0	0	1	2	2	0	0	1	0	3	1	1	1	2	1	1	2	2	2	3	6	1
1302	1	0	0	0	0	1	0	2	2	2	1	0	0	0	2	1	2	2	2	2	2	2	2	2	2	4	2
1303	1	1	0	0	0	1	0	2	2	1	0	0	0	0	3	1	2	1	1	1	2	1	5	5	2	6	2
1304	1	0	0	1	0	0	0	1	1	1	1	0	0	0	1	1	1	1	1	1	2	1	5	5	2	6	2
1305	1	1	1	1	1	1	0	2	1	1	0	0	0	0	3	1	2	1	2	1	2	3	2	6	3	4	2
1306	1	1	0	1	0	0	0	2	2	1	0	0	0	0	2	1	2	1	2	2	1	1	5	5	2	6	1
1307	1	1	1	1	0	1	0	2	2	1	1	1	0	0	2	1	2	1	2	1	2	1	5	6	3	2	1
1308	1	1	0	0	0	1	0	2	2	1	0	0	0	0	2	1	2	1	1	1	2	2	5	2	3	4	1
1309	1	1	1	1	0	0	0	2	2	2	1	0	1	0	1	2	2	2	2	2	2	1	5	4	3	2	2
1310	1	1	1	0	0	0	0	2	1	1	0	0	0	0	3	1	1	1	1	1	2	1	5	5	2	6	2
1311	1	1	1	0	0	0	0	2	1	1	0	0	0	0	3	1	1	1	1	1	2	1	5	5	2	6	2
1312	1	1	1	0	0	0	0	1	1	1	0	0	0	0	3	1	1	1	1	1	2	1	5	5	2	6	2
1313	1	0	1	1	1	1	0	2	2	1	0	0	0	1	1	1	2	1	2	1	2	7	5	2	3	4	1
1314	1	1	1	1	1	1	0	1	2	1	0	0	0	0	2	1	1	1	2	2	1	1	5	5	2	6	2
1315	1	1	0	1	0	0	0	2	2	2	1	0	1	0	2	1	2	2	2	4	2	2	2	6	3	2	1
1316	1	1	0	1	0	0	0	1	2	1	0	0	0	0	3	1	1	2	2	2	2	2	2	6	3	2	1
1317	1	0	0	0	0	1	0	3	2	1	0	0	1	0	2	2	2	1	1	4	1	1	5	5	2	6	2
1318	1	0	0	0	0	1	0	1	2	1	0	0	1	0	2	1	2	1	2	1	1	1	5	5	2	6	2
1319	1	0	0	0	0	1	0	1	2	1	1	0	0	0	3	1	2	1	1	1	1	1	5	5	2	6	2
1320	1	1	0	1	0	1	0	1	1	1	0	1	0	0	1	1	1	1	2	2	2	2	2	2	3	4	2
1321	1	1	1	0	0	0	0	1	1	1	0	0	0	0	3	1	1	1	2	1	2	1	5	5	2	6	2
1322	1	0	0	1	0	0	0	2	2	1	0	0	1	0	3	1	2	1	2	1	2	3	2	6	3	2	1
1323	1	0	0	0	0	1	0	2	2	1	1	0	0	0	2	1	1	1	3	2	1	1	5	5	2	6	2
1324	1	1	1	1	0	1	0	2	2	1	1	1	0	0	2	1	2	1	1	2	2	7	2	3	2	4	1
1325	1	1	1	1	1	1	0	1	1	1	0	0	0	0	4	1	1	1	1	1	1	1	5	5	2	6	2
1326	1	0	0	0	0	1	0	1	4	3	0	1	0	0	2	2	2	1	1	2	2	2	5	6	3	2	1
1327	1	0	0	1	0	0	0	2	2	1	0	0	0	1	3	1	2	2	2	1	2	3	2	2	2	4	2
1328	1	1	1	0	0	1	0	1	1	2	0	0	0	0	3	1	1	1	2	1	1	2	2	6	3	2	2
1329	1	1	0	1	0	0	0	1	1	1	0	0	0	0	1	1	2	1	3	4	2	3	2	3	2	7	2
1330	1	1	1	1	0	1	0	2	2	2	1	1	0	0	1	1	1	1	2	2	2	3	2	6	3	2	1
1331	1	1	0	0	0	1	0	1	1	1	0	0	0	0	3	1	1	1	1	1	1	2	2	6	3	4	2
1332	1	0	0	0	0	1	0	2	1	1	1	0	0	0	2	1	1	1	2	4	2	1	5	5	2	6	2
1333	1	1	1	1	1	1	0	2	1	1	1	1	0	0	1	1	1	1	2	1	2	1	5	5	3	4	1
1334	1	1	0	1	0	0	0	1	1	1	0	0	0	0	2	1	2	1	2	1	2	1	2	6	2	4	2
1335	1	0	1	1	0	1	0	2	3	3	1	0	1	0	2	2	2	1	1	1	2	5	4	2	2	3	1
1336	1	0	0	1	0	0	0	1	1	1	1	0	0	0	2	1	1	2	2	1	1	1	5	5	2	6	2
1337	1	1	1	1	0	1	0	1	1	1	0	1	1	0	1	1	1	1	1	1	1	1	5	5	2	6	1
1338	1	0	0	1	0	0	0	1	1	1	0	0	1	0	3	1	1	1	1	1	2	1	5	5	2	6	2
1339	1	1	1	1	0	0	0	1	2	1	0	0	1	0	3	1	1	1	2	1	2	1	5	6	3	2	1
1340	1	1	1	1	0	0	0	2	2	1	0	0	0	0	2	1	2	2	2	1	2	1	5	6	3	2	1
1341	1	1	0	1	0	0	0	2	2	2	1	1	0	0	1	1	2	1	2	1	1	2	2	2	3	4	2
1342	1	0	0	1	0	0	0	1	1	1	1	0	0	0	1	1	1	1	1	1	2	1	5	5	2	6	1
1343	1	0	1	0	0	0	0	2	2	1	0	1	0	0	1	1	2	1	2	1	2	4	2	6	3	2	1
1344	1	1	1	1	1	1	0	1	1	1	0	0	0	0	3	1	1	2	2	1	1	3	2	6	3	2	1
1345	1	1	1	0	0	0	0	1	1	1	0	0	0	0	1	1	1	2	1	1	1	1	5	5	2	6	2
1346	1	1	1	1	1	1	1	4	3	1	1	1	0	0	2	2	2	2	2	1	2	2	5	2	3	4	2
1347	1	1	1	0	0	0	0	1	2	2	0	0	0	0	1	1	2	1	2	1	1	3	2	6	3	6	2
1348	1	0	0	0	0	0	1	1	1	1	1	0	0	0	3	1	2	1	1	4	1	7	2	6	5	6	2
1349	1	0	0	1	0	0	0	1	1	1	1	0	0	0	1	1	2	1	2	4	2	4	2	2	5	6	2
1350	1	0	1	1	1	0	0	1	2	1	0	1	0	0	4	1	1	1	2	4	1	3	2	6	2	2	1
1351	1	0	0	1	0	0	0	1	2	2	0	0	1	0	3	1	1	1	2	1	1	4	2	2	5	7	2
1352	1	1	0	1	0	0	0	1	2	1	0	0	0	0	2	1	1	1	1	1	1	2	2	2	2	7	2
1353	1	1	1	1	1	1	0	2	3	2	0	0	0	0	1	1	2	1	2	1	1	1	5	6	3	2	1
1354	1	0	1	1	1	1	0	2	2	1	0	0	0	1	2	1	2	1	2	1	2	1	5	6	3	2	1
1355	1	1	1	1	1	1	0	1	1	1	0	0	0	0	3	1	1	1	1	1	1	4	2	6	3	2	1
1356	1	1	0	1	0	0	0	1	1	1	0	0	0	0	3	1	2	1	1	1	2	1	5	5	2	6	2
1357	1	1	0	1	0	0	0	3	1	2	0	0	0	0	1	1	2	2	1	1	1	1	5	6	5	7	2
1358	1	1	0	1	0	0	0	2	2	1	0	0	0	0	3	2	2	1	1	1	2	1	5	5	2	6	2
1359	1	1	1	1	0	0	0	1	1	1	0	0	0	0	3	1	1	1	1	1	2	5	2	3	5	7	2
1360	1	1	1	1	0	1	0	1	2	1	0	0	0	0	3	1	1	1	2	1	2	1	2	6	3	4	2
1361	1	0	0	1	0	0	0	1	1	1	0	1	0	0	3	1	1	1	2	1	2	3	2	6	3	4	1
1362	1	0	1	1	0	1	0	1	2	1	0	0	1	0	1	1	2	1	2	1	2	1	5	6	2	4	1
1363	1	1	1	1	1	1	0	1	2	1	0	1	0	0	3	1	1	1	2	2	2	2	2	6	3	4	2
1364	1	1	0	0	1	1	0	2	1	1	0	0	0	0	3	1	2	1	2	1	2	3	5	6	3	4	1
1365	1	1	1	1	0	1	0	2	2	1	0	1	0	0	3	1	2	2	2	1	2	2	2	6	3	4	1
1366	1	1	0	1	0	1	0	1	3	2	0	1	0	0	1	2	2	1	2	2	1	2	2	6	3	4	1
1367	1	1	0	0	0	1	0	1	1	1	0	1	1	0	3	1	2	1	2	1	2	2	5	2	3	4	1
1368	1	1	0	0	0	1	0	1	2	1	0	0	0	0	3	1	1	1	2	1	2	3	2	6	3	4	2
1369	1	1	0	1	0	0	0	2	2	1	0	0	0	0	3	1	2	1	2	1	2	2	2	3	5	7	2
1370	1	1	1	0	0	0	0	2	1	2	0	0	0	0	3	1	1	2	1	4	2	3	2	2	5	2	2
1371	1	1	0	1	0	0	0	1	1	2	0	0	0	0	3	2	2	1	2	1	1	2	2	3	2	7	2
1372	1	1	0	0	0	1	1	2	1	1	0	0	0	1	3	1	2	2	2	1	2	2	2	2	2	3	2
1373	1	1	0	1	0	0	0	1	1	1	0	0	0	0	3	1	1	1	1	1	2	3	2	3	5	7	1
1374	1	1	1	0	0	0	0	1	1	1	0	0	0	0	1	1	1	1	1	1	2	5	2	2	2	2	1
1375	1	1	0	1	0	0	0	1	1	1	0	0	0	0	1	1	1	1	1	1	1	3	2	3	2	7	2
1376	1	1	1	0	0	0	0	1	2	1	0	0	0	0	3	1	2	1	2	2	1	3	2	2	2	7	2
1377	1	1	1	1	1	1	0	2	2	1	0	0	0	0	3	1	2	1	2	1	2	2	2	2	2	7	1
1378	1	1	0	1	0	0	0	2	1	1	0	0	0	0	2	1	1	1	1	1	2	3	2	3	5	7	2
1379	1	1	1	1	0	1	0	1	1	1	1	1	0	0	3	1	1	1	2	1	2	2	2	4	5	7	2
1380	1	0	1	0	0	0	0	2	2	2	0	1	0	0	3	1	2	1	2	1	1	4	2	6	3	2	2
1381	1	1	1	1	0	1	0	1	1	1	1	1	0	0	3	1	1	1	2	1	2	3	2	3	5	7	2
1382	1	0	0	0	0	1	0	2	2	2	1	0	0	0	1	2	2	1	2	1	2	5	2	2	5	7	2
1383	1	1	1	1	1	1	0	1	1	1	0	0	0	0	2	1	1	1	2	1	1	3	2	6	3	2	1
1384	1	0	0	0	0	1	0	2	2	1	0	0	0	1	3	1	2	1	1	4	1	4	2	2	2	3	2
1385	1	0	0	1	0	0	0	2	2	2	0	0	1	0	3	2	2	1	2	1	2	4	2	4	5	3	2
1386	1	0	0	0	0	1	0	2	2	1	1	0	0	0	3	4	2	2	1	1	2	1	5	4	5	7	2
1387	1	0	1	0	0	0	0	2	2	1	0	1	0	0	2	1	1	1	1	1	1	4	2	6	3	2	2
1388	1	0	0	0	0	1	0	2	2	1	0	0	1	0	1	1	2	1	2	2	2	3	2	3	5	7	2
1389	1	1	0	1	0	0	0	1	1	1	0	0	0	0	3	1	1	2	2	1	2	4	2	2	2	7	1
1390	1	0	1	0	0	0	0	2	2	1	1	0	0	0	1	1	2	2	1	1	1	1	2	4	5	7	2
1391	1	1	0	1	0	0	0	1	1	1	0	0	0	0	1	2	1	2	1	4	1	3	2	4	5	6	2
1392	1	0	1	0	0	0	0	2	2	1	1	0	0	0	3	1	1	2	1	1	1	3	2	4	5	7	2
1393	1	0	1	0	0	0	0	1	1	1	1	0	0	0	3	1	1	2	1	1	2	3	2	4	5	7	2
1394	1	0	1	0	0	0	0	4	1	1	1	0	0	0	4	1	2	2	3	4	1	3	2	4	5	7	2
1395	1	1	1	1	1	1	0	1	1	1	0	0	0	0	3	1	1	1	1	4	1	2	5	6	5	7	2
1396	1	0	1	0	0	0	0	1	1	1	1	0	0	0	3	1	1	2	1	1	2	3	2	4	5	7	2
1397	1	0	0	1	0	0	0	1	1	1	0	1	0	0	1	1	1	1	1	1	2	1	2	6	2	6	1
1398	1	1	1	1	1	1	0	1	1	1	0	0	0	0	3	1	1	1	1	4	1	3	2	6	5	7	2
1399	1	0	0	1	0	1	0	1	1	1	0	0	1	0	2	1	4	1	1	2	1	2	3	2	5	7	2
1400	1	1	1	1	1	1	0	1	1	1	0	0	0	0	3	1	1	1	1	4	1	5	5	6	5	7	2
1401	1	1	1	1	1	1	0	1	1	1	0	0	0	0	3	1	1	1	1	4	1	3	2	6	5	7	2
1402	1	1	0	1	0	0	0	2	2	1	1	0	1	0	2	1	2	2	2	1	1	1	5	3	3	2	2
1403	1	1	1	0	0	0	0	1	1	1	0	0	0	0	3	1	1	1	1	4	2	4	2	6	5	7	2
1404	1	0	1	0	0	0	0	1	1	1	0	0	0	1	3	1	2	1	1	1	1	5	2	6	3	2	1
1405	1	1	1	0	0	0	0	1	2	1	0	0	0	0	1	1	1	1	2	1	1	4	2	2	5	7	2
1406	1	0	0	0	0	1	0	2	2	2	0	1	0	0	2	2	2	1	2	2	1	1	5	3	5	7	2
1407	1	1	0	0	0	1	0	2	2	1	0	0	0	0	3	1	2	1	2	3	1	3	2	3	5	7	2
1408	1	1	0	0	0	1	0	1	1	1	0	0	0	0	3	1	1	1	2	1	1	3	2	3	5	7	2
1409	1	0	1	1	0	0	0	2	1	1	1	1	1	0	1	1	1	1	3	2	1	3	2	2	2	7	2
1410	1	0	0	0	0	1	0	2	2	1	1	0	0	0	3	1	2	1	3	1	1	5	2	2	5	3	2
1411	1	1	0	0	1	0	0	1	1	1	0	0	0	0	1	1	1	1	1	1	1	3	2	2	5	7	2
1412	1	1	1	0	0	0	0	2	1	2	0	0	0	0	2	2	2	2	1	1	1	5	2	6	3	2	1
1413	1	1	1	1	1	1	0	1	2	1	0	0	0	0	3	1	2	1	2	1	1	3	5	2	2	7	2
1414	1	0	0	0	0	1	0	1	1	1	0	0	1	0	1	1	2	1	3	1	1	2	2	2	5	7	2
1415	1	1	0	0	0	1	0	1	1	1	1	0	1	0	4	4	1	1	2	4	1	3	2	3	5	7	1
1416	1	1	1	1	1	1	0	2	2	1	0	0	0	0	3	1	2	1	2	1	1	3	5	2	2	7	2
1417	1	0	0	1	0	0	0	2	1	1	1	0	0	0	2	1	2	1	2	2	2	2	2	3	2	7	2
1418	1	0	0	1	0	0	0	2	1	1	0	0	0	1	3	1	2	1	2	2	2	3	2	3	5	7	2
1419	1	1	0	1	0	0	0	1	1	1	0	0	0	0	3	1	1	1	1	1	1	2	2	6	5	2	2
1420	1	0	0	1	0	0	0	2	2	2	0	1	0	0	1	1	1	1	1	1	1	1	2	6	2	3	2
1421	1	1	0	1	0	1	0	1	1	1	1	0	1	0	1	1	2	2	1	2	2	2	2	2	5	3	1
1422	1	0	0	1	0	0	0	1	1	1	0	0	1	0	2	1	1	1	1	1	1	2	2	6	3	6	2
1423	1	1	0	0	0	1	0	1	2	1	0	0	0	0	3	1	1	1	2	1	1	4	2	2	2	7	2
1424	1	0	1	1	0	0	0	2	1	1	0	0	1	0	1	1	1	1	1	1	1	2	5	6	2	7	2
1425	1	1	0	0	0	0	1	1	2	1	0	0	0	0	1	1	1	1	1	1	1	3	2	6	3	6	2
1426	1	1	0	1	0	0	0	1	1	1	0	0	0	0	1	1	1	1	1	1	1	1	5	6	5	3	2
1427	1	1	0	1	0	0	0	1	1	2	0	0	0	0	3	1	4	2	1	4	1	2	5	6	2	6	1
1428	1	0	0	1	0	0	0	1	1	1	0	0	0	1	4	3	1	1	1	1	2	5	2	4	5	7	2
1429	1	1	0	1	1	1	0	1	2	2	0	1	1	0	1	1	2	1	2	3	2	3	2	2	5	7	2
1430	1	1	1	1	0	1	0	2	2	2	0	1	1	0	2	2	2	1	2	2	1	3	2	2	5	7	2
1431	1	1	1	0	0	0	0	1	1	1	0	0	0	0	1	1	1	1	1	2	2	5	2	6	5	7	2
1432	1	1	1	0	0	0	0	1	1	1	0	0	0	0	1	1	1	1	2	1	1	4	2	2	5	7	2
1433	1	1	1	0	0	0	0	1	1	1	0	0	0	0	2	1	1	1	3	2	1	4	2	2	3	3	1
1434	1	1	0	1	1	0	0	1	1	1	0	1	0	0	2	2	1	1	2	3	2	3	2	3	5	7	2
1435	1	1	0	0	0	1	0	1	1	1	0	0	0	0	1	1	1	1	2	1	2	2	2	2	5	7	2
1436	1	1	0	0	0	1	0	1	1	1	0	0	0	0	1	1	1	1	2	1	2	3	2	2	5	7	2
1437	1	1	1	1	0	1	0	2	2	2	0	1	0	0	3	2	2	1	1	3	2	3	2	3	5	7	2
1438	1	1	1	0	0	0	0	1	1	1	0	0	0	0	1	1	1	1	1	1	2	4	2	2	5	3	1
1439	1	1	1	1	0	0	0	1	1	1	0	0	0	0	3	1	1	2	1	1	1	1	5	6	2	3	2
1440	1	0	0	1	0	0	0	1	1	1	1	0	0	0	3	1	2	1	3	1	1	3	5	6	5	6	2
1441	1	1	1	0	1	1	0	1	1	2	0	0	0	0	2	2	2	1	1	3	1	4	2	3	5	7	2
1442	1	1	1	0	1	1	0	1	2	2	0	1	1	0	2	2	2	1	2	2	2	4	2	2	5	7	2
1443	1	0	1	1	0	1	0	1	2	2	1	0	0	0	2	2	2	1	2	1	1	5	3	3	5	7	2
1444	1	1	0	1	0	0	0	2	2	1	0	0	0	0	1	1	2	1	2	4	1	4	2	6	3	2	2
1445	1	1	0	1	0	0	0	1	1	1	0	0	0	0	1	1	1	1	1	1	1	3	2	6	5	3	2
1446	1	0	0	1	0	0	0	2	3	2	1	0	0	0	2	2	2	1	2	4	2	2	2	2	5	7	2
1447	1	1	0	1	0	0	0	2	3	2	0	0	0	0	2	2	2	1	2	2	2	1	2	2	5	7	2
1448	1	1	1	1	1	1	0	2	1	1	0	0	0	0	3	1	1	2	2	1	1	4	2	2	5	7	2
1449	1	1	0	0	0	1	0	1	1	1	0	0	0	0	1	1	1	1	2	1	1	2	2	3	2	4	2
1450	1	1	0	1	0	0	0	1	1	1	0	0	0	0	1	1	1	1	2	4	1	5	5	2	2	7	2
1451	1	1	0	1	0	0	0	1	1	1	0	0	0	0	1	1	1	1	1	1	2	1	5	3	2	3	1
1452	1	0	1	0	0	0	0	1	1	1	0	0	1	0	1	1	1	2	1	4	2	2	2	6	2	6	1
1453	1	0	0	1	0	0	0	4	4	3	1	0	0	0	4	1	4	1	3	2	1	4	2	2	5	7	2
1454	1	0	1	1	0	1	0	2	2	2	1	1	1	0	1	2	2	1	1	1	1	3	2	2	5	7	2
1455	1	1	0	0	1	1	1	1	2	1	0	0	0	0	1	1	2	1	2	1	1	2	2	2	5	7	2
1456	1	0	1	0	0	0	0	2	2	2	1	0	0	0	1	1	2	2	1	1	1	2	2	6	3	2	1
1457	1	1	1	0	1	0	0	2	1	1	0	0	0	0	3	1	1	1	1	1	1	4	2	6	3	2	1
1458	1	1	0	0	0	1	0	3	1	1	0	0	0	0	4	1	1	1	3	2	1	1	5	2	3	6	2
1459	1	1	1	1	1	0	0	2	2	1	0	0	1	0	2	2	2	1	1	3	2	4	2	3	5	7	2
1460	1	1	0	0	0	1	0	1	1	1	0	0	0	0	2	2	2	1	3	2	1	3	3	2	5	3	2
1461	1	1	1	0	1	1	0	2	2	2	0	1	0	0	2	2	2	1	2	3	2	2	2	2	5	7	2
1462	1	1	1	0	0	0	0	1	1	1	0	1	0	0	1	2	2	1	1	3	1	4	2	2	2	3	2
1463	1	1	1	1	1	1	0	1	1	1	0	0	0	0	3	1	1	1	1	1	1	2	2	6	3	4	2
1464	1	1	1	1	0	1	0	1	2	2	0	0	0	0	3	1	2	1	2	1	2	4	2	2	2	7	2
1465	1	1	1	1	0	1	0	1	2	2	0	1	1	0	2	2	2	1	2	3	2	3	2	2	5	7	2
1466	1	1	0	0	0	1	0	1	2	2	0	0	0	0	1	1	2	1	1	4	2	3	2	2	5	7	1
1467	1	1	1	1	0	0	0	1	1	1	0	0	0	0	2	1	1	2	3	2	2	2	2	3	5	6	2
1468	1	1	1	1	0	0	0	2	1	1	0	0	0	0	1	1	1	2	2	1	1	3	2	2	5	3	2
1469	1	1	1	1	1	0	0	1	1	2	1	1	0	0	1	2	2	1	1	3	1	3	2	4	5	7	2
1470	1	1	0	1	1	0	0	2	2	2	0	1	1	0	2	2	1	2	2	2	2	3	2	2	5	7	2
1471	1	1	0	1	0	0	0	2	2	2	1	0	1	0	1	1	2	1	2	3	1	3	2	6	5	7	2
1472	1	0	1	1	0	1	0	2	2	2	1	1	1	0	2	2	2	1	1	2	1	5	2	2	5	7	2
1473	1	1	0	0	0	1	0	1	1	1	0	0	0	0	4	1	1	2	1	1	1	2	2	3	2	3	2
1474	1	1	0	1	0	1	0	2	2	2	0	1	0	0	2	2	2	1	1	2	1	4	2	2	5	7	2
1475	1	1	0	0	0	1	0	2	2	1	0	0	0	0	3	1	2	1	2	1	2	3	2	3	5	7	2
1476	1	1	0	1	0	0	0	1	1	1	0	0	0	0	3	1	1	1	2	1	1	3	2	2	5	3	1
1477	1	1	1	1	0	1	0	2	2	2	1	0	1	0	3	2	2	1	2	3	2	3	2	6	5	7	2
1478	1	1	1	1	0	0	0	1	2	1	0	0	0	0	2	1	3	1	1	1	2	4	2	6	3	3	1
1479	1	0	1	1	1	1	0	1	2	2	0	0	1	0	1	1	2	1	2	1	1	3	2	6	2	3	1
1480	1	1	1	0	0	0	0	1	1	1	0	0	0	0	3	1	1	1	1	1	1	4	2	6	5	3	2
1481	1	0	1	1	0	0	0	2	1	1	0	0	1	0	3	1	1	1	1	2	1	3	3	3	5	7	2
1482	1	1	1	1	1	0	0	1	1	1	0	0	0	0	3	1	1	1	1	4	1	3	2	3	5	7	2
1483	1	1	1	1	1	1	0	1	1	1	0	0	0	0	1	1	1	1	1	1	2	3	2	6	2	7	2
1484	1	1	0	1	0	0	0	1	1	1	0	0	0	0	3	1	1	1	2	1	2	4	2	6	3	2	2
1485	1	0	1	1	1	1	0	1	2	2	1	0	0	0	3	4	2	1	2	2	1	4	2	2	2	7	2
1486	1	1	0	0	0	1	1	2	2	1	0	0	0	0	1	1	2	1	2	2	1	3	2	3	2	7	2
1487	1	0	1	1	1	0	0	1	1	1	0	0	1	0	1	1	1	1	1	2	1	2	2	6	3	2	2
1488	1	1	1	0	0	0	0	1	1	1	0	0	0	0	2	1	1	1	1	3	1	4	2	3	5	7	2
1489	1	0	1	1	0	1	0	2	1	1	1	0	0	0	4	1	1	1	2	3	1	2	2	6	2	3	2
1490	1	1	0	0	0	1	0	2	1	1	0	0	0	0	3	1	1	1	2	1	2	3	2	2	5	3	2
1491	1	0	1	0	0	0	0	1	3	2	1	0	0	0	2	1	1	2	1	2	2	2	2	6	3	6	2
1492	1	0	1	1	1	1	0	1	1	1	0	0	1	0	3	1	1	1	1	1	1	1	5	6	3	2	2
1493	1	0	1	1	0	0	0	2	1	1	0	1	0	0	3	1	1	1	2	1	1	1	5	6	2	6	2
1494	1	0	1	1	0	1	0	1	1	1	0	1	0	0	1	1	1	1	1	1	1	2	5	6	3	2	2
1495	1	0	0	0	0	1	0	2	3	2	1	0	0	0	3	1	2	1	2	2	1	3	2	2	3	3	2
1496	1	0	0	1	0	1	0	2	1	1	0	0	1	0	3	1	2	2	2	1	1	3	2	3	5	7	2
1497	1	1	0	0	0	1	0	2	2	2	0	0	0	0	3	1	2	2	1	1	1	2	2	3	5	7	2
1498	1	1	0	1	0	0	0	2	2	1	0	0	0	0	1	2	2	2	2	2	1	2	5	2	5	3	2
1499	1	0	1	1	0	0	0	1	1	1	0	0	1	0	1	1	1	1	1	1	1	1	5	5	3	6	1
1500	1	0	0	0	0	0	1	2	2	2	1	0	0	0	2	2	3	1	2	2	1	2	2	2	3	3	2
1501	1	1	0	1	0	1	0	2	2	1	1	0	0	0	2	1	1	1	2	2	1	2	5	6	3	3	2
1502	1	0	0	0	0	1	0	1	2	1	0	1	0	0	2	1	2	1	3	2	1	4	2	3	5	7	2
1503	1	0	1	1	1	1	0	1	1	1	0	1	0	0	3	1	1	1	1	1	2	2	2	2	5	7	2
1504	1	0	1	1	1	1	0	1	2	2	1	1	1	0	2	2	2	1	2	3	1	5	2	2	2	7	2
1505	1	0	1	1	1	1	0	1	2	1	0	1	0	0	2	1	1	1	2	4	1	3	2	6	3	3	1
1506	1	0	1	0	0	0	0	2	3	2	1	0	0	0	2	2	2	2	2	2	1	3	2	2	3	6	1
1507	1	1	1	0	0	0	0	1	1	1	0	0	0	0	1	1	1	1	2	1	2	2	2	6	3	2	1
1508	1	1	0	1	0	0	0	1	1	1	0	0	0	0	3	1	1	1	1	1	1	2	2	6	3	2	1
1509	1	1	0	1	0	0	0	1	1	1	0	0	0	0	2	2	1	1	1	1	1	2	2	6	3	3	2
1510	1	1	1	0	0	0	0	2	2	1	0	0	0	0	1	1	1	1	2	1	2	1	5	2	3	6	2
1511	1	1	0	1	0	1	0	1	1	1	0	0	0	1	3	1	1	1	1	1	1	1	2	6	5	6	2
1512	1	0	0	1	0	1	0	1	2	1	0	0	1	0	3	1	1	1	1	1	1	4	2	6	2	3	2
1513	1	1	0	1	0	1	0	1	1	1	0	0	1	0	3	1	1	1	2	1	1	5	2	3	5	7	2
1514	1	1	1	0	1	1	0	2	2	2	0	1	1	0	2	1	1	1	2	3	2	2	2	2	5	7	2
1515	1	1	1	0	1	1	0	1	2	2	0	1	0	0	1	2	1	1	1	2	1	3	2	2	5	7	2
1516	1	0	0	1	0	0	0	1	1	1	1	0	0	0	1	1	1	1	1	2	2	2	2	6	5	7	1
1517	1	0	0	1	0	0	0	1	1	1	1	0	0	0	1	1	1	1	1	2	2	2	2	2	5	7	1
1518	1	1	0	1	0	0	0	1	1	1	0	0	0	0	1	1	1	1	1	2	2	2	2	2	5	7	1
1519	1	1	1	1	0	1	0	1	2	2	0	1	0	0	2	2	2	1	1	2	1	4	2	2	5	7	2
1520	1	1	1	0	1	0	0	1	1	2	0	1	0	0	2	2	2	1	2	2	1	4	2	2	5	7	2
1521	1	1	0	1	0	0	0	1	1	1	0	0	0	0	3	1	1	1	2	1	2	3	2	3	5	7	2
1522	1	1	1	1	1	1	0	1	1	1	1	1	0	0	3	1	2	1	2	1	1	2	5	6	3	4	2
1523	1	1	1	1	0	1	0	2	2	2	0	1	1	0	1	2	2	1	2	2	2	3	2	2	5	7	2
1524	1	1	0	1	0	0	0	2	2	2	0	1	0	0	2	1	2	1	2	2	2	3	2	2	5	7	2
1525	1	1	1	0	1	1	0	1	2	2	0	1	0	0	2	2	2	1	1	2	1	3	2	2	5	7	2
1526	1	1	0	0	0	1	0	2	2	1	0	1	1	0	2	1	2	1	2	2	1	5	2	2	5	3	2
1527	1	1	0	1	1	1	0	1	2	2	0	0	0	0	4	2	2	1	2	2	1	2	2	2	5	7	2
1528	1	1	1	1	0	1	0	1	2	2	0	1	0	0	1	2	1	1	1	3	1	4	2	2	5	7	2
1529	1	0	0	1	1	1	0	2	2	2	1	0	0	0	2	2	2	1	1	2	2	2	2	3	5	7	2
1530	1	0	1	1	1	1	0	1	1	1	1	0	0	0	2	1	1	1	1	2	1	3	2	6	3	2	1
1531	1	1	1	0	0	0	0	1	2	1	0	0	0	0	3	1	2	1	2	2	2	4	2	2	5	3	1
1532	1	0	1	0	1	1	0	2	2	1	1	0	0	0	2	2	2	1	2	3	2	4	2	2	5	7	2
1533	1	1	1	1	0	0	0	1	1	1	0	0	0	0	4	1	2	1	2	1	2	2	2	2	5	7	2
1534	1	1	0	0	0	1	0	4	2	1	1	1	0	0	3	2	2	1	2	1	1	1	5	5	3	6	1
1535	1	1	0	1	1	1	0	1	2	1	0	1	0	0	2	2	2	1	2	3	2	3	2	2	5	7	2
1536	1	0	1	1	1	1	0	1	1	1	0	1	0	0	3	1	1	1	1	1	1	4	2	2	5	7	2
1537	1	1	1	0	0	0	0	1	1	1	0	0	0	0	1	1	1	2	2	1	1	3	2	4	5	7	2
1538	1	1	0	1	0	0	0	1	1	1	0	0	0	0	3	1	1	1	1	1	2	2	3	2	3	3	2
1539	1	1	0	1	1	1	0	2	1	2	0	1	1	0	2	1	2	1	2	2	2	3	2	2	5	7	2
1540	1	1	1	1	0	1	0	2	2	1	1	1	0	0	1	1	2	1	2	2	2	2	3	6	3	2	1
1541	1	1	1	1	0	1	0	1	2	2	0	1	0	0	2	2	2	1	1	2	1	2	3	2	5	7	2
1542	1	1	1	1	1	1	0	1	1	1	0	1	0	0	1	1	1	1	2	1	2	2	5	6	3	2	1
1543	1	1	1	1	1	1	0	1	1	1	1	0	0	0	3	1	2	1	1	2	2	1	5	6	3	2	1
1544	1	1	0	1	0	0	0	4	1	1	0	0	0	0	4	1	1	2	1	1	2	3	2	3	5	3	1
1545	1	0	1	0	0	1	0	1	1	1	1	0	0	0	3	1	1	1	1	1	1	3	2	2	2	3	2
1546	1	1	1	1	0	0	0	1	1	1	0	0	0	0	3	1	1	1	1	1	1	2	2	2	5	7	2
1547	1	1	0	1	1	1	0	2	2	2	0	1	0	0	2	2	1	1	2	2	1	2	2	2	5	7	2
1548	1	1	1	1	1	0	0	1	1	1	1	1	0	0	3	1	1	1	2	1	1	3	5	2	5	7	2
1549	1	0	0	1	0	0	0	2	1	1	1	0	0	0	3	2	2	1	2	1	1	2	5	6	5	6	1
1550	1	0	1	0	1	1	0	2	2	2	1	1	0	0	2	2	3	1	2	2	2	4	2	2	5	7	2
1551	1	1	1	1	0	1	0	1	2	1	0	0	0	0	3	1	1	1	2	1	2	2	5	6	3	2	1
1552	1	1	0	1	1	0	0	2	2	2	0	1	0	0	2	2	3	1	2	3	2	4	2	2	5	7	2
1553	1	0	0	0	1	0	0	1	2	1	1	0	0	0	3	1	2	1	2	1	2	2	2	4	2	7	2
1554	1	0	1	0	0	0	0	4	1	1	0	1	0	0	2	2	2	1	2	2	2	4	2	2	5	7	2
1555	1	1	0	1	1	1	0	2	2	2	1	0	1	0	2	2	2	1	2	2	1	4	2	2	5	7	2
1556	1	0	1	1	1	1	0	1	1	1	0	1	0	0	3	1	1	1	1	1	2	3	2	2	5	7	1
1557	1	1	1	1	1	1	0	1	1	1	0	0	0	0	3	1	1	1	1	1	1	3	2	2	5	7	2
1558	1	1	1	1	1	1	0	1	1	1	0	0	0	0	1	1	1	1	1	1	2	2	5	6	3	2	1
1559	1	1	0	1	0	0	0	2	1	1	0	0	0	0	2	1	2	1	1	4	2	7	2	6	5	7	2
1560	1	0	0	0	0	1	0	1	1	1	1	0	0	0	3	1	1	1	2	1	2	2	2	2	5	3	1
1561	1	1	0	1	0	0	0	1	1	1	0	0	0	0	1	1	1	1	1	1	2	2	2	3	5	7	2
1562	1	1	0	1	0	0	0	1	1	1	0	0	0	0	3	1	2	1	1	1	1	2	2	3	5	6	2
1563	1	1	0	1	0	0	0	3	2	2	0	0	0	0	1	1	2	2	3	1	2	1	2	2	5	3	2
1564	1	1	0	1	0	0	0	2	1	1	1	1	0	0	4	1	1	1	2	1	1	2	5	2	2	6	2
1565	1	0	0	1	0	0	0	2	2	1	0	1	0	0	1	2	2	1	2	2	1	1	5	2	2	3	1
1566	1	1	1	0	0	0	0	1	1	1	0	0	0	0	1	1	1	1	1	1	2	2	5	2	5	7	2
1567	1	1	0	0	0	1	0	1	1	1	0	0	0	0	1	1	1	1	1	1	1	2	2	6	2	3	1
1568	1	1	0	1	0	0	0	2	4	2	0	0	0	0	3	3	2	2	2	3	1	1	2	3	5	2	1
1569	1	1	0	1	0	1	0	1	2	1	0	1	0	0	2	1	2	1	2	2	2	2	4	2	2	3	2
1570	1	0	0	1	0	1	0	2	2	1	1	0	1	0	3	1	2	1	2	1	1	4	2	2	3	3	1
1571	1	1	1	1	1	1	0	2	2	1	0	0	0	0	3	1	1	1	3	1	2	5	2	3	5	7	2
1572	1	1	1	0	0	0	0	1	1	1	0	0	0	0	1	1	1	1	1	1	2	2	2	6	5	7	2
1573	1	1	0	1	0	0	0	1	1	1	0	1	1	0	1	1	2	1	1	1	2	4	2	2	5	6	1
1574	1	1	1	1	1	1	0	1	1	1	0	0	0	0	1	1	1	1	1	1	1	2	2	6	3	2	2
1575	1	1	0	1	0	0	0	2	1	1	0	0	0	0	2	1	2	1	1	1	2	3	2	3	5	7	2
1576	1	1	0	1	0	0	0	1	1	1	0	0	0	0	1	1	1	1	1	1	1	3	2	6	5	6	2
1577	1	1	0	0	0	1	0	1	2	1	0	0	0	0	4	1	1	1	2	1	1	2	5	6	3	7	2
1578	1	1	1	0	0	0	0	1	1	1	0	0	0	0	1	1	1	1	1	1	1	3	2	2	5	7	2
1579	1	0	0	1	0	1	0	1	1	1	0	1	0	0	2	1	1	1	2	1	1	1	5	2	3	2	2
1580	1	1	0	1	0	1	0	3	3	1	0	0	0	0	3	2	1	1	2	1	1	2	5	6	3	2	2
1581	1	0	1	0	0	0	0	2	1	2	1	0	0	0	1	1	2	1	2	4	1	4	2	6	3	2	1
1582	1	1	0	1	0	0	0	1	1	1	1	1	0	0	1	4	1	1	1	1	2	1	5	6	3	2	2
1583	1	0	0	0	0	1	0	2	2	2	0	0	1	0	2	2	2	2	3	4	1	1	5	2	3	2	2
1584	1	1	0	1	1	1	0	2	4	2	1	0	0	0	2	2	3	1	3	3	2	7	5	5	3	3	2
1585	1	1	0	1	0	1	0	2	1	1	0	1	1	0	2	2	1	1	2	1	1	1	5	6	3	3	2
1586	1	0	0	1	0	0	0	1	1	1	1	0	0	0	1	1	1	1	1	1	1	2	5	6	3	2	2
1587	1	1	1	0	0	0	0	2	1	1	0	0	1	0	3	1	1	1	2	1	1	2	5	6	3	2	2
1588	1	0	0	1	0	0	0	2	2	1	0	0	1	0	3	1	2	1	1	1	2	2	2	3	5	7	2
1589	1	1	0	0	0	1	0	1	1	1	0	0	0	0	3	1	1	1	2	1	1	4	2	2	5	3	2
1590	1	1	0	0	0	1	0	2	1	1	0	0	0	0	3	1	2	1	2	4	1	4	2	2	5	3	2
1591	1	1	0	0	0	1	0	2	1	1	0	0	0	0	3	1	2	1	1	1	1	4	2	6	5	7	2
1592	1	1	0	0	0	1	0	2	1	1	0	0	0	0	1	1	1	1	1	1	1	3	2	2	5	6	2
1593	1	1	0	0	0	1	0	2	1	1	0	0	0	0	3	1	2	1	1	1	2	4	2	6	5	7	2
1594	1	1	1	1	0	0	0	1	1	1	0	0	0	0	3	1	1	1	2	1	1	2	5	2	3	3	2
1595	1	1	0	0	0	1	0	2	1	1	0	0	0	0	1	1	1	1	2	1	1	4	2	2	2	7	2
1596	1	1	0	0	0	1	0	2	1	1	0	0	0	0	1	1	1	1	2	1	2	4	2	2	5	7	2
1597	1	1	1	0	0	1	0	1	1	1	0	0	0	0	3	1	1	1	2	4	1	4	5	2	5	7	2
1598	1	1	0	0	0	0	1	1	1	1	0	0	0	0	3	1	1	1	2	1	1	4	2	2	5	7	2
1599	1	1	0	0	0	1	0	1	1	1	0	0	0	0	1	1	1	2	2	1	1	2	2	2	5	7	2
1600	1	1	0	0	0	1	0	1	1	1	0	0	0	0	1	1	1	1	2	1	1	4	2	2	2	7	2
1601	1	1	0	0	0	1	0	1	1	1	0	0	0	0	1	1	1	2	1	2	1	4	5	2	5	7	2
1602	1	1	0	1	0	0	0	3	2	1	0	0	0	0	3	1	1	1	1	1	1	2	5	6	2	6	2
1603	1	0	0	0	0	1	0	1	1	1	1	0	0	0	1	1	1	1	1	2	2	4	5	3	5	7	2
1604	1	1	0	0	0	1	0	1	1	1	0	0	0	0	3	1	1	1	1	1	2	4	2	2	5	7	2
1605	1	1	0	0	0	1	0	1	1	1	0	0	0	0	3	1	1	1	1	1	2	4	2	2	5	7	2
1606	1	0	0	1	1	1	0	1	1	1	0	1	0	0	3	1	1	1	1	1	1	4	2	2	5	7	2
1607	1	0	0	1	0	0	0	2	2	1	1	0	0	0	2	2	1	1	2	4	1	2	2	4	5	7	2
1608	1	1	0	0	0	1	0	1	1	1	0	0	0	0	3	1	1	1	1	1	1	4	2	6	5	6	2
1609	1	1	0	0	0	1	0	1	1	1	0	0	0	0	3	1	1	1	2	1	1	4	2	2	5	7	1
1610	1	1	1	1	1	1	0	1	1	1	0	0	0	0	1	1	1	1	1	1	1	4	5	2	5	7	2
1611	1	1	0	1	0	0	0	1	1	1	0	0	0	0	3	1	1	1	1	1	1	4	2	2	2	7	2
1612	1	1	0	1	0	0	0	1	1	1	0	0	0	0	3	1	1	1	2	1	1	4	2	2	5	7	2
1613	1	1	0	1	0	0	0	1	1	1	0	0	0	0	1	1	2	1	2	1	1	2	2	3	2	7	2
1614	1	1	0	1	0	0	0	1	1	1	0	0	0	0	3	1	1	1	1	3	1	4	2	2	2	3	1
1615	1	0	1	0	0	0	0	1	1	1	0	0	1	0	3	1	1	1	2	1	1	2	2	2	5	3	2
1616	1	1	0	0	0	1	0	1	1	1	0	0	0	0	1	1	1	1	1	1	2	2	2	6	2	7	2
1617	1	1	0	0	0	1	0	1	1	1	0	0	0	0	1	1	1	1	1	1	2	4	2	6	2	7	2
1618	1	1	0	1	0	1	0	1	1	1	0	1	0	0	3	1	1	1	1	1	1	4	2	2	2	7	2
1619	1	1	1	0	0	0	0	1	1	1	0	0	0	0	1	1	1	1	1	1	1	4	2	3	2	7	2
1620	1	1	1	0	0	0	0	1	1	1	0	0	0	0	3	1	1	1	1	1	1	1	5	2	5	3	2
1621	1	1	1	0	0	0	0	1	1	1	0	0	0	0	3	1	1	1	2	1	1	2	2	2	5	3	2
1622	1	1	0	1	0	0	0	1	1	1	0	0	0	0	3	1	1	1	2	1	1	2	2	6	2	6	2
1623	1	1	0	0	0	1	0	1	1	1	0	0	0	0	3	1	1	2	3	1	1	2	2	3	5	3	2
1624	1	1	0	0	0	1	0	1	1	1	0	0	0	0	3	1	1	1	1	4	1	4	2	6	2	7	2
1625	1	1	1	1	1	1	1	1	1	3	1	1	0	0	2	1	3	2	1	2	1	2	5	6	5	7	2
1626	1	1	0	0	0	1	0	2	1	1	0	0	0	0	3	1	2	1	2	1	1	2	2	2	5	3	2
1627	1	0	0	0	0	1	0	1	1	1	1	0	0	0	2	1	2	1	1	2	1	4	2	2	5	7	2
1628	1	0	0	0	0	1	0	2	1	1	1	0	1	1	3	1	2	2	2	1	1	2	2	2	5	7	2
1629	1	1	1	1	1	1	0	1	1	1	0	0	0	0	3	1	2	1	2	1	1	1	5	6	2	6	2
1630	1	0	0	0	0	1	0	2	2	3	0	0	1	0	2	2	1	1	1	2	1	2	5	4	5	7	2
1631	1	1	1	1	1	1	0	1	1	1	0	1	1	0	3	1	1	1	1	1	1	2	2	6	5	7	2
1632	1	0	0	1	0	0	0	1	1	1	1	1	0	1	4	1	1	2	1	1	1	2	5	2	5	7	2
1633	1	1	0	1	0	0	0	1	1	1	0	0	0	0	4	1	1	2	3	4	1	4	2	3	5	7	2
1634	1	0	0	1	0	0	0	1	2	2	1	0	0	0	3	1	2	1	2	2	2	4	2	6	3	4	1
1635	1	0	0	1	0	0	0	1	3	3	1	1	0	0	1	1	3	1	2	1	2	#NULL!	3	3	3	3	1
1636	1	0	0	1	0	1	0	2	2	2	1	0	0	0	1	1	2	2	2	2	2	1	5	6	3	4	1
1637	1	0	0	0	0	1	0	2	3	2	0	0	1	0	3	1	2	1	2	4	1	3	2	6	5	3	2
1638	1	1	1	1	1	1	0	1	2	1	0	1	0	0	1	1	2	2	2	2	2	3	2	6	3	4	1
1639	1	0	1	1	0	0	0	2	3	2	1	0	1	0	2	2	3	2	2	1	2	2	2	6	3	6	1
1640	1	1	0	1	0	0	0	2	2	1	1	1	0	0	1	1	2	1	2	1	2	3	2	6	3	4	1
1641	1	0	0	0	0	1	0	3	2	2	0	1	0	0	1	1	3	1	2	2	2	1	5	6	3	4	2
1642	1	1	0	1	0	0	0	2	1	1	0	0	0	0	3	1	1	1	3	1	1	1	5	3	3	7	1
1643	1	0	0	0	0	1	0	1	1	1	1	0	0	0	3	1	1	1	1	1	1	2	2	6	5	2	2
1644	1	1	0	0	0	1	0	3	2	2	1	1	0	0	1	2	2	1	2	3	2	2	5	2	3	6	1
1645	1	0	0	1	0	0	0	2	3	3	1	0	0	0	4	3	2	1	3	4	1	4	2	2	5	3	2
1646	1	1	1	1	1	1	0	1	1	1	0	0	0	0	3	1	1	1	2	4	1	3	2	6	3	2	1
1647	1	1	1	1	1	1	0	1	1	1	0	0	0	0	1	1	1	1	1	4	2	2	2	2	3	6	1
1648	1	1	0	1	0	0	0	1	1	1	0	0	0	0	3	1	2	1	2	1	1	2	2	3	2	6	1
1649	1	1	1	0	0	0	0	1	1	1	0	0	0	0	3	1	1	1	2	1	1	2	5	2	3	7	1
1650	1	1	1	0	0	0	0	1	1	1	0	0	0	0	3	1	1	1	2	4	1	2	2	6	5	7	2
1651	1	0	0	1	0	0	0	1	1	2	1	0	0	0	2	1	2	1	2	4	1	7	2	2	2	3	1
1652	1	1	0	0	0	1	0	1	1	1	0	0	0	0	3	1	1	1	1	1	1	4	2	6	5	3	1
1653	1	1	0	0	0	1	0	1	1	1	0	0	0	0	3	1	1	1	1	1	2	3	2	6	5	3	1
1654	1	1	1	1	1	1	0	2	2	1	0	0	0	0	4	1	1	1	1	1	1	1	5	5	3	6	1
1655	1	1	1	1	1	1	0	3	2	1	0	0	0	0	2	2	2	1	2	4	1	1	5	5	3	6	2
1656	1	1	0	1	0	0	0	2	1	1	0	0	0	0	3	1	1	1	1	2	2	3	2	3	2	7	2
1657	1	1	0	1	0	0	0	2	1	1	0	0	0	0	2	1	1	1	1	2	2	3	2	3	5	7	2
1658	1	1	0	1	0	0	0	2	1	1	0	0	0	0	3	1	1	1	1	2	2	1	5	5	2	6	2
1659	1	0	0	0	0	1	0	1	2	1	0	0	1	0	3	1	1	1	2	1	1	1	5	5	3	6	1
1660	1	1	1	1	0	1	0	1	1	1	0	0	0	0	3	1	1	1	1	1	1	2	2	6	3	2	1
1661	1	1	1	1	1	0	0	1	1	1	0	0	0	0	3	1	1	1	1	1	2	4	2	2	2	7	1
1662	1	1	1	0	0	0	0	1	2	1	0	0	0	0	3	1	1	1	2	1	2	4	2	6	3	6	1
1663	1	1	0	1	0	0	0	1	1	1	0	0	0	0	2	1	4	1	1	4	2	3	2	2	5	7	2
1664	1	0	0	1	0	0	0	1	1	1	0	1	0	0	2	1	1	1	1	4	2	2	2	4	5	7	2
1665	1	1	1	0	0	0	0	2	2	2	0	0	0	0	1	1	2	1	1	1	1	5	5	6	3	2	1
1666	1	0	0	0	0	1	0	1	3	1	0	1	0	0	2	1	1	2	3	1	1	3	2	2	5	7	2
1667	1	0	0	0	0	1	0	3	4	3	0	0	1	0	2	2	3	2	2	1	2	7	2	6	2	6	1
1668	1	1	0	0	0	1	0	2	1	1	0	0	0	0	2	1	2	1	2	1	2	4	2	6	3	2	1
1669	1	1	0	1	1	1	0	1	3	1	0	0	0	0	3	1	1	1	2	1	1	2	2	6	2	6	1
1670	1	0	0	1	0	0	0	1	1	1	0	0	0	1	3	1	1	1	1	2	1	3	3	3	5	7	2
1671	1	1	0	1	0	0	0	2	2	2	0	0	0	0	3	2	2	1	1	3	2	3	2	6	5	3	1
1672	1	1	0	1	0	0	0	2	2	2	0	0	0	0	3	1	2	1	1	3	2	4	2	3	5	7	1
1673	1	1	1	1	0	1	0	2	2	1	0	0	0	0	1	1	2	1	2	2	1	2	2	6	3	2	2
1674	1	1	0	0	0	1	0	1	1	1	0	0	0	0	1	1	1	1	1	1	1	3	2	2	5	7	2
1675	1	0	0	1	0	0	0	1	1	1	1	0	0	0	2	1	2	1	3	1	1	1	3	3	5	7	2
1676	1	1	1	1	1	0	0	2	2	2	0	0	0	0	3	1	2	1	2	1	1	5	2	6	3	2	1
1677	1	1	0	0	0	1	0	1	1	1	0	0	0	0	1	1	1	1	2	1	2	3	2	2	5	7	2
1678	1	1	0	0	0	1	0	1	1	1	0	0	0	0	1	1	1	1	2	1	2	4	2	2	5	7	2
1679	1	1	0	0	0	1	0	1	1	1	0	0	0	0	1	1	1	1	2	1	2	2	5	2	5	7	2
1680	1	1	0	1	0	0	0	1	1	1	0	0	0	0	3	1	1	2	1	3	1	2	2	3	2	6	2
1681	1	1	1	1	1	1	0	1	2	1	0	0	0	0	3	1	1	1	1	1	2	2	2	4	5	7	2
1682	1	1	1	0	0	0	0	1	1	1	0	0	0	0	3	1	1	1	1	4	2	3	2	2	5	6	2
1683	1	0	0	1	0	0	0	2	2	1	1	0	0	0	1	1	2	1	3	1	1	3	5	2	5	6	2
1684	1	1	1	0	0	0	0	1	1	1	0	0	0	0	1	1	1	1	1	1	1	3	2	2	3	6	2
1685	1	1	1	0	0	0	0	1	1	1	0	0	0	0	3	1	1	1	1	1	1	3	2	2	5	6	2
1686	1	1	1	1	0	1	0	2	2	2	0	0	0	0	4	2	1	1	3	4	2	2	2	2	3	6	2
1687	1	1	1	1	0	0	0	2	1	1	0	1	0	0	3	1	1	1	1	1	1	3	5	2	3	2	2
1688	1	1	0	0	1	0	0	2	1	1	0	0	0	0	3	1	1	1	2	1	2	4	3	6	3	2	1
1689	1	1	1	1	1	1	0	2	2	3	0	0	0	0	2	2	2	1	2	2	2	2	2	6	3	4	1
1690	1	1	1	1	0	0	0	1	1	1	0	1	1	0	3	1	1	1	2	2	1	2	5	6	3	2	1
1691	1	1	1	1	0	1	0	1	2	1	0	0	0	0	2	1	2	1	2	1	2	2	2	6	3	2	1
1692	1	1	1	1	1	1	0	2	2	1	1	1	0	0	1	1	2	1	2	1	2	2	2	6	3	2	1
1693	1	1	1	0	0	0	0	1	1	1	0	0	0	0	3	1	1	1	1	1	2	7	2	3	5	7	2
1694	1	1	0	0	0	1	0	2	1	1	0	0	0	0	2	2	2	1	2	1	2	1	5	5	3	4	2
1695	1	1	1	0	0	1	0	1	1	1	0	0	1	0	1	1	1	1	1	1	2	5	2	6	5	7	2
1696	1	1	0	1	0	0	0	1	1	1	0	0	0	0	3	1	1	1	1	1	2	7	2	2	5	3	1
1697	1	0	0	0	0	1	0	2	1	1	0	0	0	1	1	1	1	2	1	1	2	3	2	2	5	7	1
1698	1	0	1	1	0	1	0	1	2	1	1	0	0	0	2	2	2	1	2	1	2	7	2	6	3	4	1
1699	1	0	0	1	0	0	0	1	1	1	0	0	1	0	3	1	1	1	1	4	2	2	2	2	5	7	1
1700	1	1	0	0	0	1	0	1	1	1	0	0	0	0	3	1	1	2	2	1	2	2	2	2	5	7	1
1701	1	1	0	0	0	1	0	1	1	1	0	0	0	0	3	1	1	1	2	3	2	4	3	3	5	7	2
1702	1	1	1	0	1	1	0	1	2	1	0	1	0	0	2	2	2	1	1	1	2	3	2	3	5	7	2
1703	1	1	1	0	1	1	0	1	2	1	0	1	0	0	2	2	2	2	2	1	2	2	2	3	5	7	2
1704	1	0	0	1	1	1	0	3	2	2	1	1	1	0	2	1	2	1	1	2	1	3	2	3	5	7	2
1705	1	0	0	1	1	1	0	2	2	2	1	1	1	0	2	2	2	1	2	2	2	3	2	3	5	7	2
1706	1	0	1	1	0	1	0	1	1	2	1	0	1	0	2	2	2	1	1	1	1	3	2	3	5	7	2
1707	1	1	1	0	0	0	0	1	2	2	0	0	0	0	2	1	1	1	2	2	1	5	2	6	2	6	2
1708	1	0	1	1	0	1	0	2	2	2	1	1	0	0	2	2	2	1	1	1	2	3	2	6	5	7	2
1709	1	0	1	1	1	0	0	2	2	2	0	0	0	1	3	1	2	2	3	1	1	3	2	6	2	3	1
1710	1	0	1	0	0	0	0	2	2	3	0	0	0	1	2	2	2	1	2	3	1	3	2	2	3	4	1
1711	1	0	1	1	0	0	0	2	2	1	0	1	0	1	3	1	1	1	2	1	2	3	2	6	4	4	1
1712	1	0	0	1	0	0	0	2	1	1	0	1	0	0	3	2	1	1	3	4	1	1	5	6	3	4	1
1713	1	0	0	0	0	1	0	2	2	1	1	0	0	0	2	1	1	2	2	1	2	2	2	6	3	6	1
1714	1	1	1	1	0	1	0	1	1	2	0	1	0	0	1	1	2	1	1	2	1	4	2	6	2	7	2
1715	1	1	1	1	0	1	0	1	2	1	1	1	0	0	2	1	1	1	2	3	2	2	2	3	3	3	1
1716	1	0	0	0	0	1	0	2	2	3	1	0	0	0	3	1	2	2	2	1	2	3	2	6	3	3	1
1717	1	0	0	1	0	1	0	2	3	2	0	1	1	0	1	1	2	1	2	2	2	4	2	2	3	7	1
1718	1	1	1	1	0	0	0	1	1	1	0	0	0	0	1	1	1	1	2	4	2	1	5	5	3	4	1
1719	1	1	1	1	0	1	0	2	1	2	1	1	0	0	2	2	2	1	1	3	1	4	3	2	2	7	2
1720	1	1	0	1	1	0	0	2	3	2	1	0	0	0	2	2	2	2	2	1	1	5	4	2	2	3	2
1721	1	0	0	1	1	0	0	2	1	2	1	0	1	0	2	2	2	1	2	1	1	3	5	2	2	3	2
1722	1	1	0	1	0	1	0	2	2	2	0	1	0	0	2	2	2	1	2	2	1	3	2	2	5	7	2
1723	1	1	0	1	0	1	0	2	2	1	1	0	0	0	1	2	3	1	1	2	1	4	3	6	2	7	2
1724	1	0	0	1	0	1	0	1	2	2	0	1	1	0	2	2	2	1	1	1	1	5	5	3	2	3	2
1725	1	0	0	1	0	1	0	2	3	2	1	0	1	0	2	2	2	2	2	2	1	3	2	6	5	7	2
1726	1	1	0	1	0	1	0	2	2	2	0	1	0	0	2	2	2	1	2	2	1	4	2	2	5	7	2
1727	1	0	1	0	0	0	0	1	2	1	1	0	0	0	3	1	2	1	1	1	1	4	2	2	5	7	1
1728	1	1	0	1	0	1	0	2	2	2	0	0	0	0	3	1	2	1	3	1	1	5	2	2	5	3	1
1729	1	1	1	1	0	1	0	1	1	1	1	1	0	0	1	1	1	1	2	1	2	5	2	6	5	3	1
1730	1	1	0	1	0	0	0	2	3	2	0	0	0	0	2	2	2	1	2	2	2	5	2	6	5	6	1
1731	1	1	0	0	0	1	0	1	2	2	0	0	0	0	2	1	2	1	2	1	2	4	2	2	5	7	2
1732	1	1	0	1	0	0	0	2	2	2	0	0	0	0	2	2	2	1	2	2	1	5	2	6	3	6	1
1733	1	1	1	1	1	1	0	1	2	1	0	0	0	0	2	2	2	1	2	1	2	2	5	2	3	4	1
1734	1	1	1	1	1	1	0	2	2	1	0	0	0	0	2	1	1	1	2	1	1	3	2	6	3	4	1
1735	1	0	0	1	0	0	0	2	2	2	0	0	0	1	2	2	2	1	2	2	2	1	5	3	3	4	1
1736	1	0	0	1	0	0	0	2	3	2	0	1	0	0	2	2	2	1	2	2	2	1	5	6	2	4	1
1737	1	1	0	1	0	0	0	2	2	2	1	0	0	0	1	2	2	1	2	1	2	1	5	6	3	4	1
1738	1	1	0	1	0	1	0	2	2	2	0	0	0	0	2	2	2	1	2	2	2	2	2	2	2	4	2
1739	1	1	1	1	1	0	0	1	1	1	0	0	0	0	3	1	1	1	2	1	2	2	2	6	3	4	1
1740	1	1	1	1	0	1	1	1	2	1	0	1	0	1	1	1	1	1	2	1	2	1	5	6	3	2	1
1741	1	1	0	1	0	0	0	2	2	1	0	0	0	0	3	1	2	2	2	1	2	1	5	2	3	4	1
1742	1	0	1	0	0	1	0	2	2	2	1	0	0	0	1	2	2	1	2	2	2	1	2	6	3	4	1
1743	1	0	1	1	1	1	0	2	1	1	0	1	0	0	3	2	1	1	1	1	2	1	5	6	2	4	1
1744	1	0	0	1	1	1	1	2	2	1	0	1	0	0	3	1	1	1	2	1	2	2	2	6	3	4	1
1745	1	1	1	1	0	0	0	1	2	1	1	0	0	0	2	2	2	1	1	1	2	1	5	6	3	4	1
1746	1	0	1	1	0	0	0	2	2	1	1	0	0	0	3	1	2	1	2	1	2	1	5	2	3	4	2
1747	1	0	0	1	1	0	0	1	1	1	0	0	0	1	3	2	2	2	2	2	1	1	5	2	3	4	2
1748	1	1	1	1	0	1	0	1	1	1	0	1	0	0	3	1	1	1	2	1	1	2	2	6	3	4	1
1749	1	1	0	0	0	1	0	2	2	2	0	0	0	0	3	2	2	1	2	1	2	2	5	6	3	4	1
1750	1	0	0	1	0	0	0	1	1	1	1	0	0	0	3	1	1	2	2	1	2	1	5	6	2	4	1
1751	1	0	0	1	0	0	1	1	2	2	1	1	0	0	2	1	2	1	2	2	2	3	5	6	3	6	1
1752	1	1	0	1	0	0	0	1	2	1	0	0	0	0	1	1	2	1	2	1	2	1	5	2	2	4	1
1753	1	0	1	1	0	0	0	1	3	2	0	1	0	0	1	2	1	1	2	1	1	2	5	2	3	4	1
1754	1	0	1	0	0	0	0	2	1	2	1	0	1	0	2	2	2	1	2	2	1	2	2	2	3	4	2
1755	1	1	0	1	0	0	0	2	1	1	0	0	0	0	3	1	2	1	2	1	1	3	2	6	3	4	1
1756	1	1	1	1	1	1	0	2	1	1	0	0	0	0	3	1	2	1	2	1	2	2	5	3	3	4	2
1757	1	1	1	1	1	1	0	1	1	1	0	0	0	0	3	1	1	1	2	1	2	3	2	6	3	4	1
1758	1	1	1	1	1	1	0	1	1	1	0	0	0	0	1	1	1	1	2	1	2	1	5	6	2	4	2
1759	1	1	1	1	1	0	0	2	2	2	0	1	0	0	3	1	2	1	2	1	2	2	2	6	3	6	1
1760	1	1	0	0	0	1	0	2	2	1	0	0	0	0	3	1	1	1	2	3	2	2	2	2	3	4	1
1761	1	0	1	1	0	1	0	2	1	1	0	1	0	0	2	1	1	1	2	1	2	1	2	6	3	4	1
1762	1	0	0	1	0	0	0	1	2	1	1	0	0	0	3	1	2	1	1	2	2	1	5	6	2	3	1
1763	1	0	0	1	0	1	0	2	2	2	1	0	0	0	3	2	1	1	2	1	2	2	5	6	3	4	1
1764	1	1	0	1	0	0	0	1	2	1	0	0	0	0	3	1	1	1	2	1	2	1	5	6	2	4	1
1765	1	1	1	1	0	1	0	2	2	1	1	0	0	0	3	1	1	1	1	1	2	2	2	6	3	4	2
1766	1	1	1	1	1	1	0	1	1	1	0	0	0	0	3	1	1	1	2	1	2	2	5	6	3	4	1
1767	1	1	1	1	1	1	0	1	2	1	0	1	1	0	1	1	1	1	2	4	2	7	2	6	3	4	1
1768	1	0	1	1	0	1	0	2	3	2	1	0	0	0	3	1	2	2	2	1	2	1	5	6	2	4	1
1769	1	1	1	1	0	1	0	1	1	1	0	0	0	0	3	1	1	1	1	1	2	1	5	6	3	4	1
1770	1	1	1	1	1	1	0	1	1	1	0	1	0	0	3	1	1	1	2	1	2	3	2	6	3	2	1
1771	1	0	1	0	0	0	0	2	3	1	1	0	0	0	1	2	2	2	2	1	1	4	2	2	3	6	1
1772	1	0	1	1	0	0	0	1	1	1	0	0	0	1	3	1	1	1	2	1	2	2	2	2	3	4	1
1773	1	1	0	1	0	1	0	1	2	2	1	0	0	0	1	1	2	2	2	1	2	2	2	6	3	6	2
1774	1	0	1	1	0	0	0	2	1	1	1	0	0	0	3	1	2	1	2	1	1	3	2	6	3	2	1
1775	1	1	0	1	0	0	0	2	2	1	0	0	0	0	4	1	1	1	2	1	1	2	5	6	3	3	1
1776	1	1	1	1	1	1	0	2	2	2	0	0	0	0	2	1	2	1	2	1	2	3	2	6	3	4	2
1777	1	1	1	1	0	1	0	2	2	1	0	0	0	0	3	1	2	1	2	1	2	3	2	6	3	4	1
1778	1	1	0	1	0	0	0	1	1	1	0	0	0	0	3	1	1	1	2	1	1	4	2	2	2	3	2
1779	1	0	0	0	0	1	0	1	2	1	1	0	0	0	2	1	2	2	2	2	1	2	5	6	3	3	1
1780	1	1	1	1	0	0	0	2	2	2	0	0	0	0	3	1	1	1	2	2	2	1	2	2	3	4	1
1781	1	1	1	0	0	0	0	1	1	1	0	0	0	0	1	1	1	1	1	1	1	2	2	2	5	7	2
1782	1	1	1	1	1	1	0	1	1	1	0	0	0	0	1	1	1	2	1	1	2	4	2	6	5	3	1
1783	1	0	0	0	0	0	1	2	1	1	0	0	0	1	3	1	1	1	2	1	1	5	2	3	2	7	2
1784	1	1	1	1	1	1	0	2	1	1	1	0	1	0	1	1	2	2	2	1	2	3	2	2	2	6	2
1785	1	1	1	1	1	1	0	1	1	1	1	1	0	0	1	2	2	1	1	1	2	4	2	6	3	2	1
1786	1	1	1	0	0	0	0	1	1	1	0	0	0	0	3	1	1	1	2	1	2	2	2	2	5	7	2
1787	1	1	1	1	0	0	0	1	1	1	0	0	0	0	1	1	1	1	1	1	2	5	2	2	5	7	2
1788	1	1	0	1	0	0	0	2	3	1	0	0	0	0	2	2	2	2	2	4	2	4	2	2	2	3	1
1789	1	1	1	0	0	0	0	2	1	1	0	0	0	0	1	1	1	1	1	1	1	3	2	2	3	3	1
1790	1	1	1	1	0	0	0	2	2	2	0	1	0	0	1	1	2	1	2	1	2	3	2	6	3	6	1
1791	1	1	1	1	1	1	0	1	2	1	0	0	0	0	3	1	1	1	1	1	2	3	3	6	2	6	1
1792	1	0	0	0	0	1	0	2	2	1	1	0	0	0	2	1	2	2	2	1	1	5	2	6	3	6	1
1793	1	0	1	0	0	0	0	1	1	1	0	1	0	0	1	1	1	1	2	1	2	2	2	6	3	6	1
1794	1	1	1	1	0	0	0	1	2	2	0	0	0	0	3	1	2	1	2	1	2	4	2	6	5	3	1
1795	1	1	1	1	0	0	0	1	2	2	0	0	0	0	3	1	2	1	2	1	2	3	2	6	5	3	1
1796	1	0	1	0	0	0	0	1	1	1	0	1	0	0	3	1	1	1	1	1	2	4	3	6	3	2	1
1797	1	0	1	1	0	0	0	1	1	1	0	0	0	1	3	1	2	1	2	4	2	3	2	6	3	4	1
1798	1	1	1	0	0	0	0	1	1	1	0	0	0	0	3	1	1	1	1	4	1	1	2	6	5	7	2
1799	1	1	1	0	0	0	0	2	2	2	0	0	0	0	3	1	2	1	2	2	2	3	2	2	5	7	1
1800	1	0	1	1	0	0	0	2	2	2	0	0	0	1	1	2	2	1	2	1	2	2	2	2	5	7	1
1801	1	1	1	1	1	1	0	1	1	1	0	0	0	0	3	1	1	1	2	1	2	4	2	6	2	6	1
1802	1	1	1	1	1	0	0	1	1	1	0	0	0	0	3	1	2	1	2	1	1	4	2	6	5	6	1
1803	1	1	1	1	1	1	0	2	2	2	0	1	0	0	1	1	2	1	2	1	2	2	2	2	3	4	1
1804	1	0	0	0	0	1	0	2	2	1	0	1	0	0	2	1	1	1	2	2	1	3	2	2	5	3	1
1805	1	1	1	0	0	0	0	2	2	2	0	0	0	0	1	1	2	2	2	1	2	3	2	6	2	6	1
1806	1	1	1	0	0	1	0	2	2	2	0	0	0	0	3	1	2	2	2	1	2	3	2	2	5	3	1
1807	1	1	1	0	0	0	0	2	2	1	0	0	0	0	2	1	2	2	2	1	2	4	2	2	2	3	1
1808	1	1	0	0	0	1	0	1	1	1	0	0	0	0	3	1	1	1	3	2	2	3	2	3	2	7	2
1809	1	1	0	0	0	1	0	1	1	1	0	0	0	0	2	1	1	1	1	1	2	2	2	6	5	7	2
1810	1	1	1	0	0	0	0	1	1	1	0	0	0	0	3	1	1	1	1	1	1	4	2	2	2	7	2
1811	1	0	1	0	0	0	0	1	1	1	0	0	1	0	3	1	1	1	2	1	1	4	2	6	5	6	1
1812	1	1	1	1	1	0	0	2	2	2	1	0	1	0	3	1	2	1	2	2	1	4	2	2	5	3	1
1813	1	0	1	1	1	1	0	2	1	1	1	1	1	0	3	1	1	1	3	4	2	4	2	6	3	2	2
1814	1	1	1	1	0	1	0	2	2	1	0	0	0	0	3	1	2	1	2	1	2	3	2	6	2	3	1
1815	1	1	0	0	0	1	0	1	1	1	0	0	0	0	3	1	1	2	2	1	2	2	2	2	5	3	2
1816	1	1	0	0	0	1	0	1	1	1	1	0	1	0	3	2	2	1	3	1	2	2	5	2	2	6	2
1817	1	1	0	0	0	1	0	1	2	1	1	0	0	0	3	1	2	1	2	1	2	3	2	4	5	7	1
1818	1	1	1	1	0	0	0	1	1	1	0	0	0	0	3	1	1	1	1	4	2	1	2	6	5	6	2
1819	1	1	1	1	1	1	0	1	2	2	0	1	0	0	2	1	2	1	1	1	2	4	2	6	3	2	1
1820	1	1	0	1	0	1	0	1	1	1	0	0	0	0	2	1	1	1	2	1	2	3	2	6	3	4	1
1821	1	0	0	1	0	0	0	2	2	2	1	0	0	0	2	1	2	2	2	2	2	3	2	2	5	7	2
1822	1	1	1	0	0	0	0	1	2	1	0	0	0	0	2	2	1	2	2	1	2	4	3	2	2	6	1
1823	1	0	0	0	0	1	0	2	1	1	1	0	0	0	1	1	2	1	2	4	2	3	2	2	2	6	1
1824	1	1	0	1	0	0	0	2	4	2	0	0	0	0	3	1	2	1	2	2	2	3	2	6	3	2	1
1825	1	1	1	1	0	1	0	1	2	1	1	0	0	0	2	1	1	1	2	1	2	4	2	6	3	2	1
1826	1	1	0	1	0	0	0	2	1	1	0	0	0	0	3	1	1	1	2	1	2	5	2	3	3	6	1
1827	1	1	1	1	1	0	0	2	1	1	0	0	0	0	3	1	1	1	2	4	2	4	2	6	5	3	1
1828	1	1	0	0	0	0	1	1	1	1	0	0	0	0	1	1	2	1	2	1	2	4	2	6	3	2	1
1829	1	1	1	1	1	1	0	2	1	1	0	0	0	0	3	1	2	2	2	4	2	4	2	6	3	2	2
1830	1	1	1	0	1	1	0	1	2	2	0	0	0	0	3	1	1	2	2	4	2	3	2	2	2	3	2
1831	1	1	0	1	0	0	0	1	2	1	0	0	0	0	2	1	1	1	1	1	2	2	2	6	2	6	1
1832	1	0	0	1	0	1	1	1	1	1	1	1	1	0	1	1	2	1	2	1	1	3	2	2	2	6	2
1833	1	1	0	1	0	1	0	2	2	2	1	1	0	0	1	1	1	1	1	1	1	4	5	2	2	6	1
1834	1	0	0	0	0	0	1	1	1	1	0	0	1	0	3	1	1	1	2	2	1	3	2	2	3	4	1
1835	1	1	1	1	0	0	0	1	2	2	0	0	0	0	3	1	2	1	2	1	2	3	2	6	3	2	1
1836	1	1	0	0	0	1	0	2	2	1	0	0	0	0	3	1	2	2	3	1	2	2	2	5	2	6	2
1837	1	0	0	1	0	0	0	1	2	1	1	0	0	0	3	1	2	1	2	1	1	7	2	6	3	4	1
1838	1	1	1	1	1	1	0	1	1	1	1	1	0	0	1	1	1	1	1	1	1	2	5	6	3	2	1
1839	1	1	1	1	0	1	0	2	3	2	0	0	0	0	2	1	2	2	2	2	2	4	2	4	5	7	1
1840	1	1	1	1	1	1	0	2	2	1	0	0	0	0	3	1	1	2	2	1	2	3	2	6	3	2	1
1841	1	1	1	1	1	0	0	1	1	1	0	1	0	0	3	1	1	1	2	2	2	3	2	6	3	2	1
1842	1	0	0	1	0	0	0	1	1	1	0	1	0	0	2	1	1	1	1	1	2	3	2	6	3	2	1
1843	1	0	0	1	0	1	0	2	1	1	1	0	0	0	3	1	2	1	2	1	2	2	3	6	2	6	1
1844	1	1	0	1	0	0	0	1	1	1	0	0	0	0	3	1	1	1	2	4	1	3	2	2	2	3	1
1845	1	0	0	0	0	1	0	1	1	1	1	0	0	0	3	1	1	1	1	1	1	2	2	6	2	6	1
1846	1	1	1	1	0	1	0	2	2	1	0	0	0	0	3	1	2	2	2	2	2	3	2	3	5	7	2
1847	1	0	1	1	0	0	0	2	1	1	0	1	0	0	2	2	1	1	2	1	2	3	2	6	3	2	1
1848	1	1	1	1	1	1	0	2	2	1	0	0	0	0	2	1	1	1	1	1	1	1	5	6	3	2	1
1849	1	1	0	1	0	0	0	1	1	1	0	0	0	0	1	1	2	2	1	1	2	3	2	6	5	2	1
1850	1	1	1	1	1	1	0	2	2	2	0	0	0	0	4	1	2	1	1	2	2	4	2	6	2	2	1
1851	1	0	0	1	0	0	0	3	2	2	1	0	1	0	3	1	2	1	3	1	2	2	2	2	5	7	2
1852	1	0	0	0	0	1	0	2	1	2	0	0	1	0	4	1	1	1	3	1	2	4	3	2	5	7	1
1853	1	1	0	1	0	0	0	1	1	1	0	0	0	0	2	1	2	2	2	4	2	5	3	2	5	3	1
1854	1	1	1	0	0	0	0	1	1	1	0	0	0	0	1	1	1	1	2	1	1	3	2	6	3	2	1
1855	1	0	0	0	0	1	0	2	1	1	0	1	0	0	3	1	2	1	3	2	2	3	2	6	3	2	1
1856	1	1	1	1	1	1	0	2	1	1	0	0	0	0	1	1	1	1	2	1	2	4	2	6	3	4	1
1857	1	1	0	1	0	0	0	1	1	1	0	0	0	0	2	1	2	1	2	1	2	2	2	2	5	7	2
1858	1	0	1	1	1	0	0	2	1	1	0	1	0	0	3	1	1	1	1	1	2	2	3	6	3	2	1
1859	1	1	1	1	0	0	0	2	1	1	0	1	0	0	3	1	1	1	2	1	1	2	5	6	3	4	2
1860	1	1	0	1	1	1	0	2	2	2	0	1	1	0	3	1	2	1	2	1	2	3	2	6	3	4	1
1861	1	1	1	1	1	1	0	2	2	2	0	0	0	0	3	2	2	1	2	1	2	4	2	6	3	4	1
1862	1	0	0	0	0	1	0	2	2	1	1	0	0	0	2	1	2	1	2	2	2	4	2	3	2	7	1
1863	1	1	0	0	0	1	0	1	1	1	0	0	0	0	3	1	1	1	1	1	2	3	2	2	5	3	2
1864	1	1	1	1	1	1	0	1	2	1	0	0	0	0	3	1	1	1	2	2	2	4	2	6	3	4	1
1865	1	1	1	1	1	1	0	1	1	1	0	0	0	0	3	1	1	1	2	1	1	4	2	6	3	4	2
1866	1	1	1	1	1	1	0	2	2	2	1	1	0	0	2	1	2	2	3	2	1	4	2	6	3	2	1
1867	1	1	0	1	0	0	0	2	2	2	1	1	0	0	3	2	2	1	2	4	1	3	2	3	5	6	2
1868	1	1	0	1	0	0	0	1	1	1	0	0	0	0	2	1	1	1	2	1	2	2	2	3	5	7	2
1869	1	1	1	1	1	1	0	1	1	1	0	0	0	0	3	1	1	1	2	1	2	4	2	6	3	4	1
1870	1	0	1	1	0	0	0	1	2	1	0	1	0	0	3	1	1	2	2	1	2	1	5	6	3	6	1
1871	1	0	0	0	0	1	0	1	1	1	0	0	0	1	1	1	2	1	3	2	2	2	2	3	2	3	1
1872	1	1	0	0	0	1	0	2	2	1	1	1	0	0	2	1	2	1	2	1	2	1	5	6	3	6	1
1873	1	1	0	0	0	1	0	2	2	2	1	1	0	0	2	1	2	1	2	1	2	3	2	6	5	6	1
1874	1	0	0	1	0	0	0	2	2	2	1	0	0	0	3	1	2	1	3	1	2	5	2	2	5	7	1
1875	1	0	0	1	0	0	0	2	2	3	1	0	0	0	1	1	2	1	2	2	2	4	2	6	3	2	1
1876	1	0	0	1	0	1	0	1	2	1	0	0	1	0	1	1	1	2	2	2	1	4	3	6	3	4	1
1877	1	1	0	0	0	1	0	1	2	2	1	0	0	0	3	1	1	1	1	1	2	4	2	2	5	7	2
1878	1	1	0	0	0	1	0	1	2	1	0	0	0	0	2	2	2	2	3	1	1	2	2	2	5	7	2
1879	1	1	0	1	0	0	0	1	2	1	0	0	0	0	3	1	1	1	1	1	1	2	2	6	3	3	1
1880	1	1	0	1	0	0	0	2	2	2	1	1	0	0	2	2	2	1	2	2	1	4	2	2	2	3	1
1881	1	0	0	1	0	0	0	3	2	1	1	0	0	0	1	1	2	2	2	2	2	3	2	2	5	6	1
1882	1	0	0	1	0	0	0	2	2	2	1	0	0	0	3	1	2	2	3	4	1	2	5	6	2	3	1
1883	1	1	0	1	0	1	0	2	2	2	0	0	1	1	3	1	2	1	2	2	2	3	3	6	5	6	1
1884	1	0	1	1	1	1	0	2	2	1	0	1	0	0	3	1	1	2	2	4	2	2	2	6	3	4	1
1885	1	1	1	1	1	1	0	2	2	1	0	0	0	0	1	1	1	1	2	1	2	3	3	6	3	6	1
1886	1	0	0	0	0	1	0	2	1	1	0	0	0	1	1	1	2	1	3	2	1	2	2	2	2	6	1
1887	1	1	1	1	1	1	0	2	1	1	0	1	1	0	1	1	1	1	1	1	2	3	2	6	2	6	1
1888	1	0	1	1	1	1	0	2	2	1	1	0	0	0	1	1	2	2	2	2	1	4	2	6	3	2	1
1889	1	0	0	1	0	0	0	2	2	2	0	0	1	0	2	1	2	1	2	1	1	3	2	2	3	6	1
1890	1	1	1	1	0	1	0	2	2	2	0	0	0	0	3	1	2	2	2	1	2	3	2	6	2	6	1
1891	1	0	1	1	0	1	0	2	2	2	1	0	1	0	2	1	2	1	2	2	2	2	2	2	2	6	1
1892	1	1	0	1	0	0	0	1	1	1	0	0	0	0	3	1	2	1	2	2	1	2	3	6	5	7	1
1893	1	1	1	1	0	0	0	2	2	2	1	0	0	0	2	1	2	1	2	1	1	2	2	6	3	3	1
1894	1	1	0	1	0	0	0	1	1	1	0	0	0	0	2	1	1	1	2	2	2	2	3	2	5	7	1
1895	1	0	1	0	0	0	0	2	1	2	1	0	0	0	2	1	2	1	1	1	1	3	2	2	5	6	2
1896	1	0	0	0	0	1	0	2	2	1	1	0	0	0	3	1	2	1	2	1	2	3	2	6	2	3	1
1897	1	0	1	1	1	1	0	1	1	1	0	0	1	0	1	2	2	1	2	3	2	2	5	2	3	6	1
1898	1	1	1	1	1	0	0	1	1	1	0	0	0	0	3	1	1	2	2	1	2	4	2	6	3	6	1
1899	1	1	1	1	1	1	0	1	2	1	1	1	0	0	2	1	1	1	2	1	2	4	2	6	2	3	1
1900	1	0	1	1	0	1	0	1	1	1	0	0	1	0	3	1	1	1	1	1	1	3	2	6	3	2	1
1901	1	1	1	0	0	0	0	1	1	1	0	0	0	0	3	1	1	1	1	1	1	3	2	6	3	2	1
1902	1	0	1	1	1	0	0	1	2	1	0	0	0	1	3	1	1	1	2	1	1	3	2	6	3	2	1
1903	1	1	1	1	1	1	0	1	2	2	0	0	0	0	2	2	2	1	2	2	1	4	3	6	3	6	1
1904	1	1	1	0	0	0	0	2	2	2	0	0	0	0	2	2	2	1	2	2	2	2	2	6	5	3	1
1905	1	1	0	0	1	0	0	1	1	1	0	0	0	0	3	1	1	1	2	1	2	4	2	6	3	2	1
1906	1	0	1	1	0	1	0	2	1	1	1	0	1	0	3	1	2	2	2	2	2	5	4	3	5	7	1
1907	1	0	1	1	0	1	0	2	1	1	1	0	1	0	3	1	2	2	2	2	2	5	2	6	3	6	1
1908	1	0	1	1	0	1	0	1	1	1	0	0	0	1	3	1	1	1	2	1	2	3	2	6	3	4	1
1909	1	0	0	1	0	0	0	2	2	2	0	0	1	0	2	2	2	1	3	4	2	3	2	2	2	7	1
1910	1	1	0	1	0	0	0	1	1	1	0	1	0	1	1	1	1	1	2	1	2	1	5	2	3	3	1
1911	1	1	0	1	0	0	0	1	1	1	0	0	0	0	2	1	1	1	1	1	2	3	5	6	2	6	1
1912	1	0	1	1	0	0	0	1	1	2	1	0	0	0	2	1	2	1	3	4	2	3	4	2	5	7	2
1913	1	0	0	1	0	0	0	1	2	2	1	0	0	0	2	1	2	1	3	4	2	3	2	2	5	7	1
1914	1	1	1	1	0	1	0	1	1	1	0	1	0	0	2	1	1	2	2	1	1	2	2	6	5	6	2
1915	1	0	1	0	0	0	0	1	1	1	1	0	0	0	2	1	2	1	1	1	2	3	2	6	2	3	1
1916	1	1	0	0	0	1	0	3	2	2	0	0	0	0	3	1	2	1	2	1	2	7	2	2	5	7	2
1917	1	1	0	1	0	0	1	1	2	2	0	0	0	0	2	1	2	1	3	1	2	7	2	3	5	6	1
1918	1	0	1	1	0	1	0	1	2	2	0	0	1	0	1	2	2	1	2	1	2	2	2	6	3	4	1
1919	1	0	1	1	0	1	0	1	2	1	1	0	0	0	1	1	2	1	2	2	2	3	2	6	3	4	1
1920	1	1	1	1	1	1	0	2	2	1	0	0	0	0	3	1	2	1	2	1	2	2	2	6	3	4	1
1921	1	0	1	1	0	1	0	1	1	1	0	1	0	0	3	1	1	1	2	4	2	2	2	6	3	4	1
1922	1	1	0	1	0	0	0	2	1	1	1	1	0	0	3	1	2	1	2	1	1	2	5	6	3	4	1
1923	1	1	0	1	0	0	0	2	1	1	0	0	0	0	4	1	1	2	2	4	2	4	2	2	5	3	1
1924	1	1	0	1	0	1	1	2	3	1	1	0	0	0	2	1	1	1	2	4	1	2	2	6	3	2	1
1925	1	0	1	1	1	0	0	2	2	1	1	1	1	0	3	1	1	1	1	1	2	3	2	6	5	6	1
1926	1	0	1	1	0	0	0	2	2	1	1	0	0	0	3	1	1	1	2	1	1	2	5	6	2	6	1
1927	1	0	1	1	1	0	0	1	2	1	1	0	0	0	2	1	1	1	2	1	2	2	2	6	3	4	1
1928	1	1	1	1	1	1	0	1	1	1	1	0	1	0	2	1	1	1	2	1	2	4	2	3	5	6	1
1929	1	1	0	1	0	1	0	2	2	1	0	0	0	0	3	2	2	1	2	1	1	4	2	6	3	4	1
1930	1	1	0	1	0	0	0	1	1	1	1	1	0	0	2	1	1	1	1	1	1	2	2	2	5	3	1
1931	1	0	1	1	0	0	0	2	1	1	1	1	1	0	2	2	2	1	3	2	2	3	2	2	3	3	1
1932	1	0	0	0	0	0	1	1	1	1	0	0	0	1	3	1	1	1	2	3	2	3	2	2	5	7	1
1933	1	0	0	0	0	0	1	2	2	1	0	0	0	1	3	1	1	1	1	4	2	5	2	6	5	3	1
1934	1	1	0	0	1	0	0	1	1	1	0	0	0	0	3	1	2	1	1	1	2	2	2	2	5	3	1
1935	1	1	1	1	1	1	0	1	1	1	0	1	0	0	3	1	2	1	2	1	1	4	2	6	3	2	1
1936	1	0	0	0	0	1	0	1	1	1	0	0	1	0	1	1	2	2	2	2	2	3	2	3	5	3	1
1937	1	1	1	1	1	1	1	1	1	1	1	0	0	0	1	1	1	1	1	1	1	2	2	3	5	7	2
1938	1	0	1	0	0	0	0	1	2	1	0	1	0	0	2	1	1	2	1	4	2	3	2	6	3	2	1
1939	1	0	1	1	1	1	0	2	2	2	1	0	0	0	2	1	2	1	2	4	2	1	5	6	3	4	1
1940	1	0	1	1	1	1	0	2	1	1	1	0	0	0	3	1	1	1	2	4	2	4	2	6	2	3	2
1941	1	1	1	1	0	0	0	1	1	1	1	0	0	0	1	1	1	1	1	1	1	2	2	6	2	3	1
1942	1	0	0	1	0	0	0	2	2	2	0	0	1	0	3	1	2	1	2	2	1	2	2	6	3	4	2
1943	1	1	1	0	0	0	0	1	1	1	0	1	0	1	1	1	1	1	2	1	1	3	5	6	3	2	1
1944	1	1	1	1	1	1	0	2	1	1	0	0	0	0	2	1	2	1	2	2	1	4	2	6	2	6	1
1945	1	0	0	1	0	0	0	1	2	2	1	1	1	0	1	1	2	1	1	1	1	2	5	6	3	4	1
1946	1	1	1	1	0	1	0	2	1	1	0	1	1	0	3	1	1	1	1	4	1	3	2	2	5	3	1
1947	1	1	1	1	1	1	0	1	1	1	0	0	0	0	3	1	1	1	2	1	2	3	2	6	3	4	1
1948	1	0	0	1	0	0	0	2	2	1	0	1	0	0	1	1	2	1	2	1	2	2	2	6	3	4	1
1949	1	1	0	0	0	0	1	1	1	1	0	0	0	0	2	1	2	1	2	1	2	3	2	6	2	4	2
1950	1	1	0	0	0	1	0	1	1	1	0	1	0	0	3	1	1	1	1	1	1	2	2	6	5	7	1
1951	1	1	0	0	0	0	1	1	1	1	0	0	0	0	3	1	1	1	2	1	1	2	5	6	2	6	1
1952	1	1	1	0	0	0	0	1	1	1	0	0	0	0	1	1	1	1	1	1	1	2	2	6	3	3	1
1953	1	1	1	1	1	1	0	1	1	2	0	0	0	0	3	1	2	2	1	1	2	3	2	2	3	3	2
1954	1	0	1	1	0	1	0	1	2	1	1	1	0	0	2	2	2	1	2	1	2	1	5	2	3	4	1
1955	1	0	0	0	0	1	0	1	2	2	0	1	0	0	3	1	1	1	2	1	2	4	2	2	2	3	1
1956	1	0	1	0	0	0	0	1	1	1	1	0	0	0	1	1	1	1	2	1	2	3	2	6	3	4	1
1957	1	0	0	0	0	0	1	2	2	1	0	1	0	0	2	2	2	1	2	1	2	2	2	6	3	6	1
1958	1	1	0	1	0	0	0	1	2	1	0	0	0	0	1	1	1	1	2	1	2	5	2	6	3	4	1
1959	1	1	0	1	0	0	0	1	1	1	0	0	0	0	1	1	1	1	2	1	1	3	2	6	2	3	1
1960	1	1	1	1	1	1	0	1	1	1	0	0	0	0	1	1	1	1	2	1	2	3	2	6	2	4	1
1961	1	1	0	0	0	0	1	1	1	1	1	0	1	0	1	2	1	1	2	2	1	1	5	6	3	4	1
1962	1	1	1	1	1	1	0	2	1	2	1	1	0	0	2	1	2	1	2	4	2	2	2	6	3	4	1
1963	1	1	0	1	0	0	0	2	2	2	0	0	0	1	2	2	2	2	2	2	2	1	5	2	3	4	2
1964	1	1	0	1	1	1	0	1	2	1	0	1	0	0	1	1	1	1	2	1	1	2	5	6	3	4	1
1965	1	0	1	1	1	1	0	2	2	2	1	0	0	0	2	1	2	1	2	4	2	2	2	6	3	4	1
1966	1	0	1	1	0	1	0	1	1	1	0	1	0	0	3	1	1	1	2	1	1	4	2	2	2	3	1
1967	1	0	0	0	0	1	0	1	1	1	0	1	0	0	1	1	1	1	2	1	2	3	2	6	3	4	1
1968	1	1	0	0	0	1	0	2	2	1	1	0	0	0	1	1	1	1	2	1	2	1	5	6	3	4	1
1969	1	1	1	0	0	0	0	1	1	1	0	0	0	0	3	2	1	1	1	1	1	3	2	6	3	4	1
1970	1	1	0	1	0	0	0	2	2	2	0	0	0	0	2	2	2	1	2	2	1	2	5	6	3	4	1
1971	1	0	1	1	0	1	0	2	2	1	1	0	0	0	1	1	2	1	2	2	2	1	5	6	3	4	1
1972	1	1	1	1	1	1	0	2	2	1	0	1	0	0	3	1	1	1	1	1	1	2	2	2	3	2	1
1973	1	0	0	0	0	1	0	2	2	1	1	0	0	0	1	1	2	1	2	2	1	2	2	6	3	4	2
1974	1	1	0	1	0	0	0	2	1	1	1	1	0	0	2	1	2	2	2	4	2	1	5	6	3	4	1
1975	1	1	1	1	0	1	0	2	2	2	1	1	0	0	3	1	2	2	2	1	2	1	2	6	3	4	1
1976	1	0	1	1	1	1	0	2	2	2	0	1	0	0	2	2	2	1	2	1	2	2	2	6	3	2	1
1977	1	1	0	0	0	1	0	2	1	1	0	0	0	0	1	1	2	1	2	1	1	1	5	6	3	6	1
1978	1	1	0	1	0	0	0	1	2	1	0	0	0	0	3	1	1	1	1	1	1	3	2	6	3	4	1
1979	1	1	1	1	0	1	0	2	2	1	0	0	0	0	3	1	1	1	2	4	2	2	5	6	3	4	2
1980	1	1	1	0	0	1	0	2	2	1	0	1	0	0	2	1	1	1	2	1	2	4	3	6	3	4	1
1981	1	1	0	1	0	0	0	1	2	1	0	1	0	0	1	2	2	1	2	1	2	1	5	2	3	3	2
1982	1	1	1	1	1	0	0	1	1	1	0	0	0	0	3	1	1	1	1	1	2	3	4	6	2	6	1
1983	1	0	0	0	0	0	1	3	3	2	0	0	0	1	3	2	2	2	2	1	2	1	5	6	3	6	2
1984	1	0	1	1	1	0	0	2	2	1	0	1	1	0	1	1	1	1	2	1	1	2	5	6	3	4	1
1985	1	1	0	0	1	0	0	2	2	1	0	0	0	0	3	1	1	1	2	4	2	3	2	6	3	2	2
1986	1	0	1	1	0	0	0	1	1	1	1	0	0	0	2	2	2	1	1	1	2	1	5	6	3	6	2
1987	1	1	1	1	0	1	0	1	2	1	0	0	0	0	1	1	1	1	1	1	1	2	2	6	5	3	2
1988	1	1	1	1	1	0	0	2	2	2	0	0	0	0	2	1	2	1	2	1	2	2	2	5	3	2	1
1989	1	1	1	1	0	0	0	2	2	2	1	0	0	0	2	1	2	1	2	2	2	1	5	6	3	4	2
1990	1	1	1	1	0	0	0	1	1	1	0	0	0	0	1	1	1	1	1	1	2	3	2	2	5	7	1
1991	1	1	1	1	1	1	0	1	1	1	0	0	0	0	3	1	1	1	2	1	1	5	2	6	3	4	1
1992	1	0	0	1	0	1	0	1	2	2	1	1	1	0	3	4	2	1	2	1	2	2	5	6	3	4	1
1993	1	1	1	0	0	0	0	1	1	1	0	0	0	0	3	1	1	1	2	4	2	1	5	2	2	4	1
1994	1	0	1	1	1	1	0	2	2	2	0	1	1	0	2	2	2	1	2	2	2	1	5	6	3	4	1
1995	1	1	0	1	0	0	0	2	2	1	0	0	0	0	3	1	2	1	2	1	2	1	5	6	3	4	1
1996	1	1	1	1	0	1	0	1	1	1	1	1	0	0	3	1	1	1	2	1	1	4	2	2	3	6	2
1997	1	1	1	1	1	1	0	1	2	1	0	1	0	0	3	2	2	1	2	2	2	1	5	6	3	4	1
1998	1	0	1	1	0	1	0	1	1	1	1	0	0	0	2	2	2	1	1	1	1	2	5	6	5	4	1
[truncated: 6,851 more rows]
